# Supplementary material for: ﻿Reconstitution of some tribes and genera of Lagriinae (Coleoptera, Tenebrionidae)
Source: Zookeys. 2023 Jul 26;1172:155–202. doi: 10.3897/zookeys.1172.103149 (PMC10398564; doi:10.3897/zookeys.1172.103149)
Supplement: XML Treatment for Prateini [file zookeys.1172.103149-treatment1.xml]

<!DOCTYPE tp:taxon-treatment
  PUBLIC "-//TaxonX//DTD Taxonomic Treatment Publishing DTD v0 20100105//EN" "tax-treatment-NSO.dtd">
<tp:taxon-treatment xmlns:tp="http://www.plazi.org/taxpub"><tp:treatment-meta><kwd-group><label>Taxon classification</label><kwd>
              <named-content content-type="kingdom">Animalia</named-content>
            </kwd><kwd>
              <named-content content-type="order">Coleoptera</named-content>
            </kwd><kwd>
              <named-content content-type="family">Tenebrionidae</named-content>
            </kwd></kwd-group><mixed-citation publication-type="journal"><person-group><name><surname>Aalbu</surname><given-names>Rolf L.</given-names></name><name><surname>Kanda</surname><given-names>Kojun</given-names></name><name><surname>Merkl</surname><given-names>Ottó</given-names></name><name><surname>Ivie</surname><given-names>Michael A.</given-names></name><name><surname>Johnston</surname><given-names>M. Andrew</given-names></name></person-group><article-title>﻿Reconstitution of some tribes and genera of <tp:taxon-name><tp:taxon-name-part taxon-name-part-type="subfamily">Lagriinae</tp:taxon-name-part></tp:taxon-name> (<tp:taxon-name><tp:taxon-name-part taxon-name-part-type="order">Coleoptera</tp:taxon-name-part></tp:taxon-name>, <tp:taxon-name><tp:taxon-name-part taxon-name-part-type="family">Tenebrionidae</tp:taxon-name-part></tp:taxon-name>)</article-title><source>Zookeys</source><day>26</day><month>07</month><year>2023</year><volume>1172</volume><fpage>155</fpage><lpage>202</lpage><pub-id pub-id-type="doi">10.3897/zookeys.1172.103149</pub-id></mixed-citation></tp:treatment-meta><tp:nomenclature><label>﻿</label><tp:taxon-name>
            <object-id xmlns:xlink="http://www.w3.org/1999/xlink" content-type="arpha" xlink:type="simple">AB617461-5212-5F07-B22D-1190B9E8CBB3</object-id>
            <tp:taxon-name-part taxon-name-part-type="tribe">Prateini</tp:taxon-name-part>
            <object-id xmlns:xlink="http://www.w3.org/1999/xlink" content-type="zoobank" xlink:type="simple">https://zoobank.org/8D848712-F0ED-4A4C-982C-29C05298BCB8</object-id>
          </tp:taxon-name><tp:taxon-authority>tribe nov.</tp:taxon-authority><xref ref-type="fig" rid="F3">Figs 6–14</xref><xref ref-type="fig" rid="F4">, 15–18</xref><xref ref-type="fig" rid="F5">, 19–20</xref></tp:nomenclature><tp:treatment-sec sec-type="type genus" id="SECID0EFDBG"><title>Type genus.</title><p><italic><tp:taxon-name><tp:taxon-name-part taxon-name-part-type="genus" reg="Prateus">Prateus</tp:taxon-name-part></tp:taxon-name></italic> LeConte, 1862.</p></tp:treatment-sec><tp:treatment-sec sec-type="description" id="SECID0ESDBG"><title>Description.</title><p>Body length: 1.5–6.0 mm, stout to elongate, glabrous or setose. Most species are unicolored, fuscous to piceous, but a few species are patterned.</p><p><bold><italic>Head</italic></bold>: Eyes round to ovoid, at most feebly notched anteriorly by epistomal canthus. Antennae usually reaching the middle of the pronotum, sometimes extending just past the base of the pronotum; antennomeres obconical to moniliform with last three to five forming a weak to strong club.</p><p><bold><italic>Thorax</italic></bold>: Pronotum shape variable, usually quadrate to rectangular. Lateral margin complete, smooth to dentate. Procoxae clearly separated by prosternal process. Mesocoxal cavity laterally closed by meeting of lateral arms of meso- and metaventrite (Fig. <xref ref-type="fig" rid="F2">2</xref>). Elytra usually confusedly punctured, rarely with well-defined striae. Metathoracic wings usually well developed, but reduced or absent in some species. Legs slender, not fossorial. Penultimate tarsomeres lobed or cupuliform.</p><p><bold><italic>Abdomen</italic></bold>: Intersegmental membranes visible between sternites V–VII, abdominal hinging tenebrionoid. Defensive glands absent. Ovipositor slender, with three to four clearly separated coxite lobes, terminal coxite digitate, gonostyli apical or subapical.</p><fig id="F3" position="float" orientation="portrait"><object-id xmlns:xlink="http://www.w3.org/1999/xlink" content-type="doi" xlink:type="simple">10.3897/zookeys.1172.103149.figures6-14</object-id><object-id xmlns:xlink="http://www.w3.org/1999/xlink" content-type="arpha" xlink:type="simple">4B27030F-CF30-5C98-8445-3113F20B3A00</object-id><label>Figures 6–14.</label><caption><p>Dorsal habitus of representatives of <tp:taxon-name><tp:taxon-name-part taxon-name-part-type="tribe">Prateini</tp:taxon-name-part></tp:taxon-name> genera. <bold>6</bold><italic><tp:taxon-name><tp:taxon-name-part taxon-name-part-type="genus" reg="Bolitrium">Bolitrium</tp:taxon-name-part><tp:taxon-name-part taxon-name-part-type="species" reg="chinensis">chinensis</tp:taxon-name-part></tp:taxon-name></italic> (Kaszab, 1940), holotype <bold>7</bold><italic><tp:taxon-name><tp:taxon-name-part taxon-name-part-type="genus" reg="Enicmosoma">Enicmosoma</tp:taxon-name-part></tp:taxon-name></italic> sp. <bold>8</bold><italic><tp:taxon-name><tp:taxon-name-part taxon-name-part-type="genus" reg="Indenicmosoma">Indenicmosoma</tp:taxon-name-part><tp:taxon-name-part taxon-name-part-type="species" reg="punctator">punctator</tp:taxon-name-part></tp:taxon-name></italic> Kaszab, 1979 <bold>9</bold><italic><tp:taxon-name><tp:taxon-name-part taxon-name-part-type="genus" reg="Iscanus">Iscanus</tp:taxon-name-part><tp:taxon-name-part taxon-name-part-type="species" reg="trukensis">trukensis</tp:taxon-name-part></tp:taxon-name></italic> (Kulzer, 1957), paratype <bold>10</bold><italic><tp:taxon-name><tp:taxon-name-part taxon-name-part-type="genus" reg="Mesotretis">Mesotretis</tp:taxon-name-part><tp:taxon-name-part taxon-name-part-type="species" reg="ferruginea">ferruginea</tp:taxon-name-part></tp:taxon-name></italic> Bates, 1872, syntype <bold>11</bold><italic><tp:taxon-name><tp:taxon-name-part taxon-name-part-type="genus" reg="Microcalcar">Microcalcar</tp:taxon-name-part><tp:taxon-name-part taxon-name-part-type="species" reg="instriatum">instriatum</tp:taxon-name-part></tp:taxon-name></italic> (Pic, 1925) <bold>12</bold><italic><tp:taxon-name><tp:taxon-name-part taxon-name-part-type="genus" reg="Micropedinus">Micropedinus</tp:taxon-name-part></tp:taxon-name></italic> sp. <bold>13</bold><italic><tp:taxon-name><tp:taxon-name-part taxon-name-part-type="genus" reg="Paratenetus">Paratenetus</tp:taxon-name-part><tp:taxon-name-part taxon-name-part-type="species" reg="punctatus">punctatus</tp:taxon-name-part></tp:taxon-name></italic> Spinola, 1844 <bold>14</bold><italic><tp:taxon-name><tp:taxon-name-part taxon-name-part-type="genus" reg="Tithassa">Tithassa</tp:taxon-name-part><tp:taxon-name-part taxon-name-part-type="species" reg="corynomelas">corynomelas</tp:taxon-name-part></tp:taxon-name></italic> Pascoe, 1860. Scale bars: 0.5 mm (<bold>7, 8</bold>); 1 mm (<bold>9, 12, 13</bold>); images lacking scale bars were produced by Otto Merkl and sizes of specimens were not recorded before he passed.</p></caption><graphic xmlns:xlink="http://www.w3.org/1999/xlink" xlink:href="zookeys-1172-155_article-103149__-g003.jpg" position="float" orientation="portrait" xlink:type="simple" id="oo_884414.jpg"><uri content-type="original_file" xlink:type="simple">https://binary.pensoft.net/fig/884414</uri></graphic></fig></tp:treatment-sec><tp:treatment-sec sec-type="diagnosis" id="SECID0ETIBG"><title>Diagnosis.</title><p><tp:taxon-name><tp:taxon-name-part taxon-name-part-type="tribe">Prateini</tp:taxon-name-part></tp:taxon-name> is distinguished from <tp:taxon-name><tp:taxon-name-part taxon-name-part-type="tribe">Goniaderini</tp:taxon-name-part></tp:taxon-name> and <tp:taxon-name><tp:taxon-name-part taxon-name-part-type="tribe">Lupropini</tp:taxon-name-part></tp:taxon-name> by having the mesocoxal cavity closed (i.e., laterally closed by meeting of meso- and metaventrite) and absence of abdominal defensive glands.</p><p>In <tp:taxon-name><tp:taxon-name-part taxon-name-part-type="subfamily">Lagriinae</tp:taxon-name-part></tp:taxon-name>, this character combination is only shared with <tp:taxon-name><tp:taxon-name-part taxon-name-part-type="tribe">Cossyphini</tp:taxon-name-part></tp:taxon-name> Latreille, 1802. These two tribes can easily be distinguished from each other by the general habitus; all species of <tp:taxon-name><tp:taxon-name-part taxon-name-part-type="tribe">Cossyphini</tp:taxon-name-part></tp:taxon-name> have prominent pronotal and elytral flanges, and the pronotal flange covers the head. In <tp:taxon-name><tp:taxon-name-part taxon-name-part-type="tribe">Prateini</tp:taxon-name-part></tp:taxon-name>, the pronotum never covers the head. <tp:taxon-name><tp:taxon-name-part taxon-name-part-type="tribe">Cossyphini</tp:taxon-name-part></tp:taxon-name> also has medial hinging between abdominal sternites V–VII (i.e., tentyrioid hinging) and intersegmental membranes are not visible, while <tp:taxon-name><tp:taxon-name-part taxon-name-part-type="tribe">Prateini</tp:taxon-name-part></tp:taxon-name> has lateral hinging between abdominal sternite V–VII (i.e., tenebrionoid hinging) and intersegmental membranes are visible.</p></tp:treatment-sec><tp:treatment-sec sec-type="Genera included" id="SECID0EIKBG"><title>Genera included.</title><p><italic><tp:taxon-name><tp:taxon-name-part taxon-name-part-type="genus" reg="Antennoluprops">Antennoluprops</tp:taxon-name-part></tp:taxon-name></italic> Schawaller, 2007a, <italic><tp:taxon-name><tp:taxon-name-part taxon-name-part-type="genus" reg="Ardoiniellus">Ardoiniellus</tp:taxon-name-part></tp:taxon-name></italic>* Schawaller, 2013, <italic><tp:taxon-name><tp:taxon-name-part taxon-name-part-type="genus" reg="Bolitrium">Bolitrium</tp:taxon-name-part></tp:taxon-name></italic> Gebien, 1914, <italic><tp:taxon-name><tp:taxon-name-part taxon-name-part-type="genus" reg="Enicmosoma">Enicmosoma</tp:taxon-name-part></tp:taxon-name></italic> Gebien, 1922, <italic><tp:taxon-name><tp:taxon-name-part taxon-name-part-type="genus" reg="Indenicmosoma">Indenicmosoma</tp:taxon-name-part></tp:taxon-name></italic> Ardoin, 1964, <italic><tp:taxon-name><tp:taxon-name-part taxon-name-part-type="genus" reg="Iscanus">Iscanus</tp:taxon-name-part></tp:taxon-name></italic> Fauvel, 1904, <italic><tp:taxon-name><tp:taxon-name-part taxon-name-part-type="genus" reg="Kuschelus">Kuschelus</tp:taxon-name-part></tp:taxon-name></italic>* Kaszab, 1982a, <italic><tp:taxon-name><tp:taxon-name-part taxon-name-part-type="genus" reg="Lorelopsis">Lorelopsis</tp:taxon-name-part></tp:taxon-name></italic> Champion, 1896, <italic><tp:taxon-name><tp:taxon-name-part taxon-name-part-type="genus" reg="Mesotretis">Mesotretis</tp:taxon-name-part></tp:taxon-name></italic> Bates, 1872, <italic><tp:taxon-name><tp:taxon-name-part taxon-name-part-type="genus" reg="Microcalcar">Microcalcar</tp:taxon-name-part></tp:taxon-name></italic> Pic, 1925, <italic><tp:taxon-name><tp:taxon-name-part taxon-name-part-type="genus" reg="Micropedinus">Micropedinus</tp:taxon-name-part></tp:taxon-name></italic> Lewis, 1894, <italic><tp:taxon-name><tp:taxon-name-part taxon-name-part-type="genus" reg="Paratenetus">Paratenetus</tp:taxon-name-part></tp:taxon-name></italic> Spinola, 1845, <italic><tp:taxon-name><tp:taxon-name-part taxon-name-part-type="genus" reg="Prateus">Prateus</tp:taxon-name-part></tp:taxon-name></italic> LeConte, 1862, <italic><tp:taxon-name><tp:taxon-name-part taxon-name-part-type="genus" reg="Terametus">Terametus</tp:taxon-name-part></tp:taxon-name></italic>* Motschulsky, 1869 and <italic><tp:taxon-name><tp:taxon-name-part taxon-name-part-type="genus" reg="Tithassa">Tithassa</tp:taxon-name-part></tp:taxon-name></italic> Pascoe, 1860.</p><fig id="F4" position="float" orientation="portrait"><object-id xmlns:xlink="http://www.w3.org/1999/xlink" content-type="doi" xlink:type="simple">10.3897/zookeys.1172.103149.figures15-18</object-id><object-id xmlns:xlink="http://www.w3.org/1999/xlink" content-type="arpha" xlink:type="simple">2068CE03-E281-59EA-BAFF-CA3954D51632</object-id><label>Figures 15–18.</label><caption><p>Dorsal habitus of species of <italic><tp:taxon-name><tp:taxon-name-part taxon-name-part-type="genus" reg="Prateus">Prateus</tp:taxon-name-part></tp:taxon-name></italic> LeConte, 1862 and <italic><tp:taxon-name><tp:taxon-name-part taxon-name-part-type="genus" reg="Lorelopsis">Lorelopsis</tp:taxon-name-part></tp:taxon-name></italic> Champion, 1896. <bold>15</bold><italic><tp:taxon-name><tp:taxon-name-part taxon-name-part-type="genus" reg="Prateus">Prateus</tp:taxon-name-part><tp:taxon-name-part taxon-name-part-type="species" reg="fusculus">fusculus</tp:taxon-name-part></tp:taxon-name></italic> LeConte, 1862, type species of <italic><tp:taxon-name><tp:taxon-name-part taxon-name-part-type="genus" reg="Prateus">Prateus</tp:taxon-name-part></tp:taxon-name></italic><bold>16</bold><italic><tp:taxon-name><tp:taxon-name-part taxon-name-part-type="genus" reg="Prateus">P.</tp:taxon-name-part><tp:taxon-name-part taxon-name-part-type="species" reg="priscus">priscus</tp:taxon-name-part></tp:taxon-name></italic> (Sharp, 1876), type species of <italic><tp:taxon-name><tp:taxon-name-part taxon-name-part-type="genus" reg="Lorelus">Lorelus</tp:taxon-name-part></tp:taxon-name></italic> Sharp, 1876 <bold>17</bold><italic><tp:taxon-name><tp:taxon-name-part taxon-name-part-type="genus" reg="Lorelopsis">Lorelopsis</tp:taxon-name-part><tp:taxon-name-part taxon-name-part-type="species" reg="exilis">exilis</tp:taxon-name-part></tp:taxon-name></italic> (Champion, 1913) <bold>18</bold><italic><tp:taxon-name><tp:taxon-name-part taxon-name-part-type="genus" reg="Lorelopsis">L.</tp:taxon-name-part><tp:taxon-name-part taxon-name-part-type="species" reg="trapeziderus">trapeziderus</tp:taxon-name-part></tp:taxon-name></italic> (Champion, 1913). Scale bars: 1 mm.</p></caption><graphic xmlns:xlink="http://www.w3.org/1999/xlink" xlink:href="zookeys-1172-155_article-103149__-g004.jpg" position="float" orientation="portrait" xlink:type="simple" id="oo_884415.jpg"><uri content-type="original_file" xlink:type="simple">https://binary.pensoft.net/fig/884415</uri></graphic></fig></tp:treatment-sec><tp:treatment-sec><!--Section generated to contain objects referenced in tp:taxon-treatment.--><fig id="F5" position="float" orientation="portrait"><object-id xmlns:xlink="http://www.w3.org/1999/xlink" content-type="doi" xlink:type="simple">10.3897/zookeys.1172.103149.figures19-20</object-id><object-id xmlns:xlink="http://www.w3.org/1999/xlink" content-type="arpha" xlink:type="simple">1A48F8FA-E0F7-5767-8E06-6F7EF6045CB0</object-id><label>Figures 19–20.</label><caption><p>Head of two <italic><tp:taxon-name><tp:taxon-name-part taxon-name-part-type="genus" reg="Lorelopsis">Lorelopsis</tp:taxon-name-part></tp:taxon-name></italic> species. <bold>19</bold><italic><tp:taxon-name><tp:taxon-name-part taxon-name-part-type="genus" reg="Lorelopsis">Lorelopsis</tp:taxon-name-part></tp:taxon-name></italic> sp. with clearly discernible supraorbital setae (SupS) <bold>20</bold><italic><tp:taxon-name><tp:taxon-name-part taxon-name-part-type="genus" reg="Lorelopsis">L.</tp:taxon-name-part><tp:taxon-name-part taxon-name-part-type="species" reg="trapeziderus">trapeziderus</tp:taxon-name-part></tp:taxon-name></italic> (Champion, 1913), a densely setose species in which the supraorbital setae are not discernible.</p></caption><graphic xmlns:xlink="http://www.w3.org/1999/xlink" xlink:href="zookeys-1172-155_article-103149__-g005.jpg" position="float" orientation="portrait" xlink:type="simple" id="oo_884416.jpg"><uri content-type="original_file" xlink:type="simple">https://binary.pensoft.net/fig/884416</uri></graphic></fig><fig id="F2" position="float" orientation="portrait"><object-id xmlns:xlink="http://www.w3.org/1999/xlink" content-type="doi" xlink:type="simple">10.3897/zookeys.1172.103149.figures2-5</object-id><object-id xmlns:xlink="http://www.w3.org/1999/xlink" content-type="arpha" xlink:type="simple">6574A96B-3F51-5173-958B-8292E0CFD1C4</object-id><label>Figures 2–5.</label><caption><p>Mesocoxal closure in <tp:taxon-name><tp:taxon-name-part taxon-name-part-type="subfamily">Lagriinae</tp:taxon-name-part></tp:taxon-name>. <bold>2</bold> Closed state, <italic><tp:taxon-name><tp:taxon-name-part taxon-name-part-type="genus" reg="Prateus">Prateus</tp:taxon-name-part><tp:taxon-name-part taxon-name-part-type="species" reg="fusculus">fusculus</tp:taxon-name-part></tp:taxon-name></italic> LeConte, 1862 (<tp:taxon-name><tp:taxon-name-part taxon-name-part-type="tribe">Prateini</tp:taxon-name-part></tp:taxon-name>) <bold>3</bold> Open state, <italic><tp:taxon-name><tp:taxon-name-part taxon-name-part-type="genus" reg="Phymatestes">Phymatestes</tp:taxon-name-part></tp:taxon-name></italic> sp. (<tp:taxon-name><tp:taxon-name-part taxon-name-part-type="tribe">Goniaderini</tp:taxon-name-part></tp:taxon-name>) <bold>4</bold> Open state, <italic><tp:taxon-name><tp:taxon-name-part taxon-name-part-type="genus" reg="Capeluprops">Capeluprops</tp:taxon-name-part><tp:taxon-name-part taxon-name-part-type="species" reg="laenoides">laenoides</tp:taxon-name-part></tp:taxon-name></italic> Schawaller, 2011 (<tp:taxon-name><tp:taxon-name-part taxon-name-part-type="tribe">Laenini</tp:taxon-name-part></tp:taxon-name>) <bold>5</bold> Closed state distorted during preservation, <italic><tp:taxon-name><tp:taxon-name-part taxon-name-part-type="genus" reg="Micropedinus">Micropedinus</tp:taxon-name-part></tp:taxon-name></italic> sp. (<tp:taxon-name><tp:taxon-name-part taxon-name-part-type="tribe">Prateini</tp:taxon-name-part></tp:taxon-name>). Abbreviation: msv (yellow polygon) = mesoventrite, msa (red polygon) = mesanepisternum, mse (green polygon) = mesepisternum, mtv (blue polygon) = metaventrite.</p></caption><graphic xmlns:xlink="http://www.w3.org/1999/xlink" xlink:href="zookeys-1172-155_article-103149__-g002.jpg" position="float" orientation="portrait" xlink:type="simple" id="oo_884413.jpg"><uri content-type="original_file" xlink:type="simple">https://binary.pensoft.net/fig/884413</uri></graphic></fig></tp:treatment-sec></tp:taxon-treatment>
