# Supplementary material for: ﻿Reconstitution of some tribes and genera of Lagriinae (Coleoptera, Tenebrionidae)
Source: Zookeys. 2023 Jul 26;1172:155–202. doi: 10.3897/zookeys.1172.103149 (PMC10398564; doi:10.3897/zookeys.1172.103149)
Supplement: XML Treatment for Prateus [file zookeys.1172.103149-treatment2.xml]

<!DOCTYPE tp:taxon-treatment
  PUBLIC "-//TaxonX//DTD Taxonomic Treatment Publishing DTD v0 20100105//EN" "tax-treatment-NSO.dtd">
<tp:taxon-treatment xmlns:tp="http://www.plazi.org/taxpub"><tp:treatment-meta><kwd-group><label>Taxon classification</label><kwd>
                <named-content content-type="kingdom">Animalia</named-content>
              </kwd><kwd>
                <named-content content-type="order">Coleoptera</named-content>
              </kwd><kwd>
                <named-content content-type="family">Tenebrionidae</named-content>
              </kwd></kwd-group><mixed-citation publication-type="journal"><person-group><name><surname>Aalbu</surname><given-names>Rolf L.</given-names></name><name><surname>Kanda</surname><given-names>Kojun</given-names></name><name><surname>Merkl</surname><given-names>Ottó</given-names></name><name><surname>Ivie</surname><given-names>Michael A.</given-names></name><name><surname>Johnston</surname><given-names>M. Andrew</given-names></name></person-group><article-title>﻿Reconstitution of some tribes and genera of <tp:taxon-name><tp:taxon-name-part taxon-name-part-type="subfamily">Lagriinae</tp:taxon-name-part></tp:taxon-name> (<tp:taxon-name><tp:taxon-name-part taxon-name-part-type="order">Coleoptera</tp:taxon-name-part></tp:taxon-name>, <tp:taxon-name><tp:taxon-name-part taxon-name-part-type="family">Tenebrionidae</tp:taxon-name-part></tp:taxon-name>)</article-title><source>Zookeys</source><day>26</day><month>07</month><year>2023</year><volume>1172</volume><fpage>155</fpage><lpage>202</lpage><pub-id pub-id-type="doi">10.3897/zookeys.1172.103149</pub-id></mixed-citation></tp:treatment-meta><tp:nomenclature><label>﻿Genus</label><tp:taxon-name>
              <object-id xmlns:xlink="http://www.w3.org/1999/xlink" content-type="arpha" xlink:type="simple">AFC0D311-07E6-5709-9E13-1251603A6D28</object-id>
              <tp:taxon-name-part taxon-name-part-type="genus" reg="Prateus">Prateus</tp:taxon-name-part>
            </tp:taxon-name><tp:taxon-authority>LeConte, 1862</tp:taxon-authority><tp:nomenclature-citation-list><tp:nomenclature-citation><tp:taxon-name>
                  <tp:taxon-name-part taxon-name-part-type="genus" reg="Prateus">Prateus</tp:taxon-name-part>
                </tp:taxon-name><comment>LeConte, 1862: 238. Type species: <tp:taxon-name><tp:taxon-name-part taxon-name-part-type="genus" reg="Prateus">Prateus</tp:taxon-name-part><tp:taxon-name-part taxon-name-part-type="species" reg="fusculus">fusculus</tp:taxon-name-part></tp:taxon-name> Leconte, 1862.</comment></tp:nomenclature-citation><tp:nomenclature-citation><tp:taxon-name>
                  <tp:taxon-name-part taxon-name-part-type="status">=</tp:taxon-name-part>
                  <tp:taxon-name-part taxon-name-part-type="genus" reg="Lorelus">Lorelus</tp:taxon-name-part>
                </tp:taxon-name><comment> Sharp, 1876. Type species: <tp:taxon-name><tp:taxon-name-part taxon-name-part-type="genus" reg="Lorelus">Lorelus</tp:taxon-name-part><tp:taxon-name-part taxon-name-part-type="species" reg="priscus">priscus</tp:taxon-name-part></tp:taxon-name> Sharp, 1876. syn. rest. (original synonymy by <xref ref-type="bibr" rid="B134">Van Dyke 1953</xref>: 119). </comment></tp:nomenclature-citation></tp:nomenclature-citation-list></tp:nomenclature><tp:treatment-sec sec-type="notes" id="SECID0EKTBG"><title>Note.</title><p>The rarely collected <italic><tp:taxon-name><tp:taxon-name-part taxon-name-part-type="genus" reg="Prateus">Prateus</tp:taxon-name-part><tp:taxon-name-part taxon-name-part-type="species" reg="fusculus">fusculus</tp:taxon-name-part></tp:taxon-name></italic> of North America has not been critically studied since its description. Its placement in <tp:taxon-name><tp:taxon-name-part taxon-name-part-type="tribe">Goniaderini</tp:taxon-name-part></tp:taxon-name> has led to the expectation that it has open meoscoxal cavities, but they are clearly closed (Fig. <xref ref-type="fig" rid="F2">3</xref>). This rediscovery was the impetus for this study. <xref ref-type="bibr" rid="B11">Blair (1940)</xref> first noted that <italic><tp:taxon-name><tp:taxon-name-part taxon-name-part-type="genus" reg="Prateus">Prateus</tp:taxon-name-part></tp:taxon-name></italic> and <italic><tp:taxon-name><tp:taxon-name-part taxon-name-part-type="genus" reg="Lorelus">Lorelus</tp:taxon-name-part></tp:taxon-name></italic> “are very closely allied, if indeed really separable.” The synonymy was first proposed by <xref ref-type="bibr" rid="B134">Van Dyke (1953)</xref>, who simultaneously described a second species, <italic><tp:taxon-name><tp:taxon-name-part taxon-name-part-type="genus" reg="Prateus">P.</tp:taxon-name-part><tp:taxon-name-part taxon-name-part-type="species" reg="dentatus">dentatus</tp:taxon-name-part></tp:taxon-name></italic> VanDyke, 1953, but was missed by Zoological Record, and remained unrecognized by all subsequent workers including recent catalogs (<xref ref-type="bibr" rid="B18">Bousquet et al. 2018</xref>; <xref ref-type="bibr" rid="B15">Bouchard et al. 2021</xref>). The synonymy was listed for the genus but no species-level combinations were proposed, which are now made explicitly below.</p><sec sec-type="Species formerly assigned to Lorelus" id="SECID0ENVBG"><title>Species formerly assigned to <italic><tp:taxon-name><tp:taxon-name-part taxon-name-part-type="genus" reg="Lorelus">Lorelus</tp:taxon-name-part></tp:taxon-name></italic></title><p><italic><tp:taxon-name><tp:taxon-name-part taxon-name-part-type="genus" reg="Prateus">Prateus</tp:taxon-name-part><tp:taxon-name-part taxon-name-part-type="species" reg="angulatus">angulatus</tp:taxon-name-part></tp:taxon-name></italic>† (Doyen &amp; Poinar, 1994), comb. nov.</p><p><italic><tp:taxon-name><tp:taxon-name-part taxon-name-part-type="genus" reg="Prateus">Prateus</tp:taxon-name-part><tp:taxon-name-part taxon-name-part-type="species" reg="angustulus">angustulus</tp:taxon-name-part></tp:taxon-name></italic> (Champion, 1913), comb. nov.</p><p><italic><tp:taxon-name><tp:taxon-name-part taxon-name-part-type="genus" reg="Prateus">Prateus</tp:taxon-name-part><tp:taxon-name-part taxon-name-part-type="species" reg="armatus">armatus</tp:taxon-name-part></tp:taxon-name></italic> (Montrouzier, 1860) [<italic><tp:taxon-name><tp:taxon-name-part taxon-name-part-type="genus" reg="Trogosita">Trogosita</tp:taxon-name-part></tp:taxon-name></italic>], comb. nov.</p><p><italic><tp:taxon-name><tp:taxon-name-part taxon-name-part-type="genus" reg="Prateus">Prateus</tp:taxon-name-part><tp:taxon-name-part taxon-name-part-type="species" reg="biroi">biroi</tp:taxon-name-part></tp:taxon-name></italic> (Kaszab, 1956), comb. nov.</p><p><italic><tp:taxon-name><tp:taxon-name-part taxon-name-part-type="genus" reg="Prateus">Prateus</tp:taxon-name-part><tp:taxon-name-part taxon-name-part-type="species" reg="blairi">blairi</tp:taxon-name-part></tp:taxon-name></italic> (Kaszab, 1955), comb. nov.</p><p><italic><tp:taxon-name><tp:taxon-name-part taxon-name-part-type="genus" reg="Prateus">Prateus</tp:taxon-name-part><tp:taxon-name-part taxon-name-part-type="species" reg="brevicornis">brevicornis</tp:taxon-name-part></tp:taxon-name></italic> (Champion, 1896), comb. nov.</p><p><italic><tp:taxon-name><tp:taxon-name-part taxon-name-part-type="genus" reg="Prateus">Prateus</tp:taxon-name-part><tp:taxon-name-part taxon-name-part-type="species" reg="breviusculus">breviusculus</tp:taxon-name-part></tp:taxon-name></italic> (Champion, 1913), comb. nov.</p><p><italic><tp:taxon-name><tp:taxon-name-part taxon-name-part-type="genus" reg="Prateus">Prateus</tp:taxon-name-part><tp:taxon-name-part taxon-name-part-type="species" reg="caledonicus">caledonicus</tp:taxon-name-part></tp:taxon-name></italic> (Kaszab, 1982b), comb. nov.</p><p><italic><tp:taxon-name><tp:taxon-name-part taxon-name-part-type="genus" reg="Prateus">Prateus</tp:taxon-name-part><tp:taxon-name-part taxon-name-part-type="species" reg="carolinensis">carolinensis</tp:taxon-name-part></tp:taxon-name></italic> (Blair, 1940), comb. nov.</p><p><italic><tp:taxon-name><tp:taxon-name-part taxon-name-part-type="genus" reg="Prateus">Prateus</tp:taxon-name-part><tp:taxon-name-part taxon-name-part-type="species" reg="chinensis">chinensis</tp:taxon-name-part></tp:taxon-name></italic> (Kaszab, 1940), comb. nov.</p><p><italic><tp:taxon-name><tp:taxon-name-part taxon-name-part-type="genus" reg="Prateus">Prateus</tp:taxon-name-part><tp:taxon-name-part taxon-name-part-type="species" reg="clarkei">clarkei</tp:taxon-name-part></tp:taxon-name></italic> (Kulzer, 1957), comb. nov.</p><p><italic><tp:taxon-name><tp:taxon-name-part taxon-name-part-type="genus" reg="Prateus">Prateus</tp:taxon-name-part><tp:taxon-name-part taxon-name-part-type="species" reg="crassicornis">crassicornis</tp:taxon-name-part></tp:taxon-name></italic> (Broun, 1880), comb. nov.</p><p>= <italic><tp:taxon-name><tp:taxon-name-part taxon-name-part-type="genus" reg="Lorelus">Lorelus</tp:taxon-name-part><tp:taxon-name-part taxon-name-part-type="species" reg="sternalis">sternalis</tp:taxon-name-part></tp:taxon-name></italic> Broun, 1910. Synonymy by <xref ref-type="bibr" rid="B138">Watt (1992)</xref>.</p><p><italic><tp:taxon-name><tp:taxon-name-part taxon-name-part-type="genus" reg="Prateus">Prateus</tp:taxon-name-part><tp:taxon-name-part taxon-name-part-type="species" reg="crassepunctatus">crassepunctatus</tp:taxon-name-part></tp:taxon-name></italic> (Kaszab, 1982b), comb. nov.</p><p><italic><tp:taxon-name><tp:taxon-name-part taxon-name-part-type="genus" reg="Prateus">Prateus</tp:taxon-name-part><tp:taxon-name-part taxon-name-part-type="species" reg="cribricollis">cribricollis</tp:taxon-name-part></tp:taxon-name></italic> (Kaszab, 1940), comb. nov.</p><p><italic><tp:taxon-name><tp:taxon-name-part taxon-name-part-type="genus" reg="Prateus">Prateus</tp:taxon-name-part><tp:taxon-name-part taxon-name-part-type="species" reg="curvipes">curvipes</tp:taxon-name-part></tp:taxon-name></italic> (Champion, 1913), comb. nov.</p><p><italic><tp:taxon-name><tp:taxon-name-part taxon-name-part-type="genus" reg="Prateus">Prateus</tp:taxon-name-part><tp:taxon-name-part taxon-name-part-type="species" reg="dybasi">dybasi</tp:taxon-name-part></tp:taxon-name></italic> (Kulzer, 1957), comb. nov.</p><p><italic><tp:taxon-name><tp:taxon-name-part taxon-name-part-type="genus" reg="Prateus">Prateus</tp:taxon-name-part><tp:taxon-name-part taxon-name-part-type="species" reg="fijianus">fijianus</tp:taxon-name-part></tp:taxon-name></italic> (Kaszab, 1982b), comb. nov.</p><p><italic><tp:taxon-name><tp:taxon-name-part taxon-name-part-type="genus" reg="Prateus">Prateus</tp:taxon-name-part><tp:taxon-name-part taxon-name-part-type="species" reg="fumatus">fumatus</tp:taxon-name-part></tp:taxon-name></italic> (Lea, 1929) [<italic><tp:taxon-name><tp:taxon-name-part taxon-name-part-type="genus" reg="Mesotretis">Mesotretis</tp:taxon-name-part></tp:taxon-name></italic>], comb. nov.</p><p><italic><tp:taxon-name><tp:taxon-name-part taxon-name-part-type="genus" reg="Prateus">Prateus</tp:taxon-name-part><tp:taxon-name-part taxon-name-part-type="species" reg="glabriventris">glabriventris</tp:taxon-name-part></tp:taxon-name></italic> (Kaszab, 1982b), comb. nov.</p><p><italic><tp:taxon-name><tp:taxon-name-part taxon-name-part-type="genus" reg="Prateus">Prateus</tp:taxon-name-part><tp:taxon-name-part taxon-name-part-type="species" reg="greensladei">greensladei</tp:taxon-name-part></tp:taxon-name></italic> (Kaszab, 1982b), comb. nov.</p><p><italic><tp:taxon-name><tp:taxon-name-part taxon-name-part-type="genus" reg="Prateus">Prateus</tp:taxon-name-part><tp:taxon-name-part taxon-name-part-type="species" reg="guadeloupensis">guadeloupensis</tp:taxon-name-part></tp:taxon-name></italic> (Kaszab, 1940), comb. nov.</p><p><italic><tp:taxon-name><tp:taxon-name-part taxon-name-part-type="genus" reg="Prateus">Prateus</tp:taxon-name-part><tp:taxon-name-part taxon-name-part-type="species" reg="hirtus">hirtus</tp:taxon-name-part></tp:taxon-name></italic> (Kaszab, 1982b), comb. nov.</p><p><italic><tp:taxon-name><tp:taxon-name-part taxon-name-part-type="genus" reg="Prateus">Prateus</tp:taxon-name-part><tp:taxon-name-part taxon-name-part-type="species" reg="ivoirensis">ivoirensis</tp:taxon-name-part></tp:taxon-name></italic> (Ardoin, 1969), comb. nov.</p><p><italic><tp:taxon-name><tp:taxon-name-part taxon-name-part-type="genus" reg="Prateus">Prateus</tp:taxon-name-part><tp:taxon-name-part taxon-name-part-type="species" reg="kanak">kanak</tp:taxon-name-part></tp:taxon-name></italic> (Kaszab, 1986), comb. nov.</p><p><italic><tp:taxon-name><tp:taxon-name-part taxon-name-part-type="genus" reg="Prateus">Prateus</tp:taxon-name-part><tp:taxon-name-part taxon-name-part-type="species" reg="kaszabi">kaszabi</tp:taxon-name-part></tp:taxon-name></italic> (Watt, 1992), comb. nov.</p><p><italic><tp:taxon-name><tp:taxon-name-part taxon-name-part-type="genus" reg="Prateus">Prateus</tp:taxon-name-part><tp:taxon-name-part taxon-name-part-type="species" reg="laticornis">laticornis</tp:taxon-name-part></tp:taxon-name></italic> (Watt, 1992), comb. nov.</p><p><italic><tp:taxon-name><tp:taxon-name-part taxon-name-part-type="genus" reg="Prateus">Prateus</tp:taxon-name-part><tp:taxon-name-part taxon-name-part-type="species" reg="latulus">latulus</tp:taxon-name-part></tp:taxon-name></italic> (Broun, 1910), comb. nov.</p><p><italic><tp:taxon-name><tp:taxon-name-part taxon-name-part-type="genus" reg="Prateus">Prateus</tp:taxon-name-part><tp:taxon-name-part taxon-name-part-type="species" reg="longicornis">longicornis</tp:taxon-name-part></tp:taxon-name></italic> (Kaszab, 1982b), comb. nov.</p><p><italic><tp:taxon-name><tp:taxon-name-part taxon-name-part-type="genus" reg="Prateus">Prateus</tp:taxon-name-part><tp:taxon-name-part taxon-name-part-type="species" reg="mareensis">mareensis</tp:taxon-name-part></tp:taxon-name></italic> (Kaszab, 1982b), comb. nov.</p><p><italic><tp:taxon-name><tp:taxon-name-part taxon-name-part-type="genus" reg="Prateus">Prateus</tp:taxon-name-part><tp:taxon-name-part taxon-name-part-type="species" reg="marginalis">marginalis</tp:taxon-name-part></tp:taxon-name></italic> (Broun, 1910), comb. nov.</p><p><italic><tp:taxon-name><tp:taxon-name-part taxon-name-part-type="genus" reg="Prateus">Prateus</tp:taxon-name-part><tp:taxon-name-part taxon-name-part-type="species" reg="niger">niger</tp:taxon-name-part></tp:taxon-name></italic> (Kaszab, 1982b), comb. nov.</p><p><italic><tp:taxon-name><tp:taxon-name-part taxon-name-part-type="genus" reg="Prateus">Prateus</tp:taxon-name-part><tp:taxon-name-part taxon-name-part-type="species" reg="norfolkianus">norfolkianus</tp:taxon-name-part></tp:taxon-name></italic> (Kaszab, 1982b), comb. nov.</p><p><italic><tp:taxon-name><tp:taxon-name-part taxon-name-part-type="genus" reg="Prateus">Prateus</tp:taxon-name-part><tp:taxon-name-part taxon-name-part-type="species" reg="obtusus">obtusus</tp:taxon-name-part></tp:taxon-name></italic> (Watt, 1992), comb. nov.</p><p><italic><tp:taxon-name><tp:taxon-name-part taxon-name-part-type="genus" reg="Prateus">Prateus</tp:taxon-name-part><tp:taxon-name-part taxon-name-part-type="species" reg="ocularis">ocularis</tp:taxon-name-part></tp:taxon-name></italic> (Fauvel, 1904), comb. nov.</p><p><italic><tp:taxon-name><tp:taxon-name-part taxon-name-part-type="genus" reg="Prateus">Prateus</tp:taxon-name-part><tp:taxon-name-part taxon-name-part-type="species" reg="opacus">opacus</tp:taxon-name-part></tp:taxon-name></italic> (Watt, 1992), comb. nov.</p><p><italic><tp:taxon-name><tp:taxon-name-part taxon-name-part-type="genus" reg="Prateus">Prateus</tp:taxon-name-part><tp:taxon-name-part taxon-name-part-type="species" reg="palauensis">palauensis</tp:taxon-name-part></tp:taxon-name></italic> (Kulzer, 1957), comb. nov.</p><p><italic><tp:taxon-name><tp:taxon-name-part taxon-name-part-type="genus" reg="Prateus">Prateus</tp:taxon-name-part><tp:taxon-name-part taxon-name-part-type="species" reg="politus">politus</tp:taxon-name-part></tp:taxon-name></italic> (Watt, 1992), comb. nov.</p><p><italic><tp:taxon-name><tp:taxon-name-part taxon-name-part-type="genus" reg="Prateus">Prateus</tp:taxon-name-part><tp:taxon-name-part taxon-name-part-type="species" reg="priscus">priscus</tp:taxon-name-part></tp:taxon-name></italic> (Sharp, 1876), comb. nov.</p><p><italic><tp:taxon-name><tp:taxon-name-part taxon-name-part-type="genus" reg="Prateus">Prateus</tp:taxon-name-part><tp:taxon-name-part taxon-name-part-type="species" reg="prosternalis">prosternalis</tp:taxon-name-part></tp:taxon-name></italic> (Kaszab, 1982b), comb. nov.</p><p><italic><tp:taxon-name><tp:taxon-name-part taxon-name-part-type="genus" reg="Prateus">Prateus</tp:taxon-name-part><tp:taxon-name-part taxon-name-part-type="species" reg="pubescens">pubescens</tp:taxon-name-part></tp:taxon-name></italic> (Broun, 1880), comb. nov.</p><p><italic><tp:taxon-name><tp:taxon-name-part taxon-name-part-type="genus" reg="Prateus">Prateus</tp:taxon-name-part><tp:taxon-name-part taxon-name-part-type="species" reg="pubipennis">pubipennis</tp:taxon-name-part></tp:taxon-name></italic> (Lea, 1929) [<italic><tp:taxon-name><tp:taxon-name-part taxon-name-part-type="genus" reg="Mesotretis">Mesotretis</tp:taxon-name-part></tp:taxon-name></italic>], comb. nov.</p><p><italic><tp:taxon-name><tp:taxon-name-part taxon-name-part-type="genus" reg="Prateus">Prateus</tp:taxon-name-part><tp:taxon-name-part taxon-name-part-type="species" reg="punctatus">punctatus</tp:taxon-name-part></tp:taxon-name></italic> (Watt, 1992), comb. nov.</p><p><italic><tp:taxon-name><tp:taxon-name-part taxon-name-part-type="genus" reg="Prateus">Prateus</tp:taxon-name-part><tp:taxon-name-part taxon-name-part-type="species" reg="quadricollis">quadricollis</tp:taxon-name-part></tp:taxon-name></italic> (Broun, 1886), comb. nov.</p><p><italic><tp:taxon-name><tp:taxon-name-part taxon-name-part-type="genus" reg="Prateus">Prateus</tp:taxon-name-part><tp:taxon-name-part taxon-name-part-type="species" reg="queenslandicus">queenslandicus</tp:taxon-name-part></tp:taxon-name></italic> (Kaszab, 1986), comb. nov.</p><p><italic><tp:taxon-name><tp:taxon-name-part taxon-name-part-type="genus" reg="Prateus">Prateus</tp:taxon-name-part><tp:taxon-name-part taxon-name-part-type="species" reg="rugifrons">rugifrons</tp:taxon-name-part></tp:taxon-name></italic> (Champion, 1913), comb. nov.</p><p><italic><tp:taxon-name><tp:taxon-name-part taxon-name-part-type="genus" reg="Prateus">Prateus</tp:taxon-name-part><tp:taxon-name-part taxon-name-part-type="species" reg="solomonis">solomonis</tp:taxon-name-part></tp:taxon-name></italic> (Kaszab, 1982b), comb. nov.</p><p><italic><tp:taxon-name><tp:taxon-name-part taxon-name-part-type="genus" reg="Prateus">Prateus</tp:taxon-name-part><tp:taxon-name-part taxon-name-part-type="species" reg="tarsalis">tarsalis</tp:taxon-name-part></tp:taxon-name></italic> (Broun, 1910), comb. nov.</p><p>= <italic><tp:taxon-name><tp:taxon-name-part taxon-name-part-type="genus" reg="Lorelus">Lorelus</tp:taxon-name-part><tp:taxon-name-part taxon-name-part-type="species" reg="nigrescens">nigrescens</tp:taxon-name-part></tp:taxon-name></italic> Broun, 1910. Synonymy by <xref ref-type="bibr" rid="B138">Watt (1992)</xref>.</p><p><italic><tp:taxon-name><tp:taxon-name-part taxon-name-part-type="genus" reg="Prateus">Prateus</tp:taxon-name-part><tp:taxon-name-part taxon-name-part-type="species" reg="unicornis">unicornis</tp:taxon-name-part></tp:taxon-name></italic> (Kaszab, 1982b), comb. nov.</p><p><italic><tp:taxon-name><tp:taxon-name-part taxon-name-part-type="genus" reg="Prateus">Prateus</tp:taxon-name-part><tp:taxon-name-part taxon-name-part-type="species" reg="watti">watti</tp:taxon-name-part></tp:taxon-name></italic> (Kaszab, 1982b), comb. nov.</p></sec></tp:treatment-sec><tp:treatment-sec><!--Section generated to contain objects referenced in tp:taxon-treatment.--><fig id="F2" position="float" orientation="portrait"><object-id xmlns:xlink="http://www.w3.org/1999/xlink" content-type="doi" xlink:type="simple">10.3897/zookeys.1172.103149.figures2-5</object-id><object-id xmlns:xlink="http://www.w3.org/1999/xlink" content-type="arpha" xlink:type="simple">6574A96B-3F51-5173-958B-8292E0CFD1C4</object-id><label>Figures 2–5.</label><caption><p>Mesocoxal closure in <tp:taxon-name><tp:taxon-name-part taxon-name-part-type="subfamily">Lagriinae</tp:taxon-name-part></tp:taxon-name>. <bold>2</bold> Closed state, <italic><tp:taxon-name><tp:taxon-name-part taxon-name-part-type="genus" reg="Prateus">Prateus</tp:taxon-name-part><tp:taxon-name-part taxon-name-part-type="species" reg="fusculus">fusculus</tp:taxon-name-part></tp:taxon-name></italic> LeConte, 1862 (<tp:taxon-name><tp:taxon-name-part taxon-name-part-type="tribe">Prateini</tp:taxon-name-part></tp:taxon-name>) <bold>3</bold> Open state, <italic><tp:taxon-name><tp:taxon-name-part taxon-name-part-type="genus" reg="Phymatestes">Phymatestes</tp:taxon-name-part></tp:taxon-name></italic> sp. (<tp:taxon-name><tp:taxon-name-part taxon-name-part-type="tribe">Goniaderini</tp:taxon-name-part></tp:taxon-name>) <bold>4</bold> Open state, <italic><tp:taxon-name><tp:taxon-name-part taxon-name-part-type="genus" reg="Capeluprops">Capeluprops</tp:taxon-name-part><tp:taxon-name-part taxon-name-part-type="species" reg="laenoides">laenoides</tp:taxon-name-part></tp:taxon-name></italic> Schawaller, 2011 (<tp:taxon-name><tp:taxon-name-part taxon-name-part-type="tribe">Laenini</tp:taxon-name-part></tp:taxon-name>) <bold>5</bold> Closed state distorted during preservation, <italic><tp:taxon-name><tp:taxon-name-part taxon-name-part-type="genus" reg="Micropedinus">Micropedinus</tp:taxon-name-part></tp:taxon-name></italic> sp. (<tp:taxon-name><tp:taxon-name-part taxon-name-part-type="tribe">Prateini</tp:taxon-name-part></tp:taxon-name>). Abbreviation: msv (yellow polygon) = mesoventrite, msa (red polygon) = mesanepisternum, mse (green polygon) = mesepisternum, mtv (blue polygon) = metaventrite.</p></caption><graphic xmlns:xlink="http://www.w3.org/1999/xlink" xlink:href="zookeys-1172-155_article-103149__-g002.jpg" position="float" orientation="portrait" xlink:type="simple" id="oo_884413.jpg"><uri content-type="original_file" xlink:type="simple">https://binary.pensoft.net/fig/884413</uri></graphic></fig></tp:treatment-sec><ref-list><ref id="B134"><mixed-citation xmlns:xlink="http://www.w3.org/1999/xlink" xlink:type="simple"><person-group><name name-style="western"><surname>Van Dyke</surname><given-names>EC</given-names></name></person-group> (<year>1953</year>) <article-title>The <tp:taxon-name><tp:taxon-name-part taxon-name-part-type="order">Coleoptera</tp:taxon-name-part></tp:taxon-name> of the Galapagos Islands. Occasional Papers of the California Academy of Science No.</article-title><volume>22</volume>: <fpage>1</fpage>–<lpage>181</lpage>. <ext-link xlink:href="https://www.biodiversitylibrary.org/page/15647021" ext-link-type="uri" xlink:type="simple">https://www.biodiversitylibrary.org/page/15647021</ext-link></mixed-citation></ref><ref id="B11"><mixed-citation xmlns:xlink="http://www.w3.org/1999/xlink" xlink:type="simple"><person-group><name name-style="western"><surname>Blair</surname><given-names>KG</given-names></name></person-group> (<year>1940</year>) <article-title><tp:taxon-name><tp:taxon-name-part taxon-name-part-type="order">Coleoptera</tp:taxon-name-part></tp:taxon-name> from the Caroline Islands. Occassional Papers of Bernice P.</article-title><source>Bishop Museum</source><volume>16</volume>(<issue>6</issue>): <fpage>131</fpage>–<lpage>157</lpage>.</mixed-citation></ref><ref id="B18"><mixed-citation xmlns:xlink="http://www.w3.org/1999/xlink" xlink:type="simple"><person-group><name name-style="western"><surname>Bousquet</surname><given-names>Y</given-names></name><name name-style="western"><surname>Thomas</surname><given-names>DB</given-names></name><name name-style="western"><surname>Bouchard</surname><given-names>P</given-names></name><name name-style="western"><surname>Smith</surname><given-names>AD</given-names></name><name name-style="western"><surname>Aalbu</surname><given-names>RL</given-names></name><name name-style="western"><surname>Johnston</surname><given-names>MA</given-names></name><name name-style="western"><surname>Steiner Jr</surname><given-names>WE</given-names></name></person-group> (<year>2018</year>) <article-title>Catalogue of <tp:taxon-name><tp:taxon-name-part taxon-name-part-type="family">Tenebrionidae</tp:taxon-name-part></tp:taxon-name> (<tp:taxon-name><tp:taxon-name-part taxon-name-part-type="order">Coleoptera</tp:taxon-name-part></tp:taxon-name>) of North America.</article-title><source>ZooKeys</source><volume>728</volume>: <fpage>1</fpage>–<lpage>455</lpage>. <ext-link xlink:href="10.3897/zookeys.728.20602" ext-link-type="doi" xlink:type="simple">https://doi.org/10.3897/zookeys.728.20602</ext-link></mixed-citation></ref><ref id="B15"><mixed-citation xmlns:xlink="http://www.w3.org/1999/xlink" xlink:type="simple"><person-group><name name-style="western"><surname>Bouchard</surname><given-names>P</given-names></name><name name-style="western"><surname>Bousquet</surname><given-names>Y</given-names></name><name name-style="western"><surname>Aalbu</surname><given-names>RL</given-names></name><name name-style="western"><surname>Alonso-Zarazaga</surname><given-names>MA</given-names></name><name name-style="western"><surname>Merkl</surname><given-names>O</given-names></name><name name-style="western"><surname>Davies</surname><given-names>AE</given-names></name></person-group> (<year>2021</year>) <article-title>Review of genus-group names in the family <tp:taxon-name><tp:taxon-name-part taxon-name-part-type="family">Tenebrionidae</tp:taxon-name-part></tp:taxon-name> (<tp:taxon-name><tp:taxon-name-part taxon-name-part-type="class">Insecta</tp:taxon-name-part></tp:taxon-name>, <tp:taxon-name><tp:taxon-name-part taxon-name-part-type="order">Coleoptera</tp:taxon-name-part></tp:taxon-name>).</article-title><source>ZooKeys</source><volume>1050</volume>: <fpage>1</fpage>–<lpage>633</lpage>. <ext-link xlink:href="10.3897/zookeys.1050.64217" ext-link-type="doi" xlink:type="simple">https://doi.org/10.3897/zookeys.1050.64217</ext-link></mixed-citation></ref><ref id="B138"><mixed-citation xmlns:xlink="http://www.w3.org/1999/xlink" xlink:type="simple"><person-group><name name-style="western"><surname>Watt</surname><given-names>JC</given-names></name></person-group> (<year>1992</year>) <article-title><tp:taxon-name><tp:taxon-name-part taxon-name-part-type="family">Tenebrionidae</tp:taxon-name-part></tp:taxon-name> (<tp:taxon-name><tp:taxon-name-part taxon-name-part-type="class">Insecta</tp:taxon-name-part></tp:taxon-name>: <tp:taxon-name><tp:taxon-name-part taxon-name-part-type="order">Coleoptera</tp:taxon-name-part></tp:taxon-name>): catalogue of types and keys to taxa.</article-title><source>Fauna of New Zealand</source><volume>26</volume>: <fpage>1</fpage>–<lpage>70</lpage>. <ext-link xlink:href="10.7931/J2/FNZ.26" ext-link-type="doi" xlink:type="simple">https://doi.org/10.7931/J2/FNZ.26</ext-link></mixed-citation></ref></ref-list></tp:taxon-treatment>
