# Supplementary material for: ﻿Reconstitution of some tribes and genera of Lagriinae (Coleoptera, Tenebrionidae)
Source: Zookeys. 2023 Jul 26;1172:155–202. doi: 10.3897/zookeys.1172.103149 (PMC10398564; doi:10.3897/zookeys.1172.103149)
Supplement: XML Treatment for Micropedinus [file zookeys.1172.103149-treatment3.xml]

<!DOCTYPE tp:taxon-treatment
  PUBLIC "-//TaxonX//DTD Taxonomic Treatment Publishing DTD v0 20100105//EN" "tax-treatment-NSO.dtd">
<tp:taxon-treatment xmlns:tp="http://www.plazi.org/taxpub"><tp:treatment-meta><kwd-group><label>Taxon classification</label><kwd>
                <named-content content-type="kingdom">Animalia</named-content>
              </kwd><kwd>
                <named-content content-type="order">Coleoptera</named-content>
              </kwd><kwd>
                <named-content content-type="family">Tenebrionidae</named-content>
              </kwd></kwd-group><mixed-citation publication-type="journal"><person-group><name><surname>Aalbu</surname><given-names>Rolf L.</given-names></name><name><surname>Kanda</surname><given-names>Kojun</given-names></name><name><surname>Merkl</surname><given-names>Ottó</given-names></name><name><surname>Ivie</surname><given-names>Michael A.</given-names></name><name><surname>Johnston</surname><given-names>M. Andrew</given-names></name></person-group><article-title>﻿Reconstitution of some tribes and genera of <tp:taxon-name><tp:taxon-name-part taxon-name-part-type="subfamily">Lagriinae</tp:taxon-name-part></tp:taxon-name> (<tp:taxon-name><tp:taxon-name-part taxon-name-part-type="order">Coleoptera</tp:taxon-name-part></tp:taxon-name>, <tp:taxon-name><tp:taxon-name-part taxon-name-part-type="family">Tenebrionidae</tp:taxon-name-part></tp:taxon-name>)</article-title><source>Zookeys</source><day>26</day><month>07</month><year>2023</year><volume>1172</volume><fpage>155</fpage><lpage>202</lpage><pub-id pub-id-type="doi">10.3897/zookeys.1172.103149</pub-id></mixed-citation></tp:treatment-meta><tp:nomenclature><label>﻿Genus</label><tp:taxon-name>
              <object-id xmlns:xlink="http://www.w3.org/1999/xlink" content-type="arpha" xlink:type="simple">0392DDF4-A1C6-53B6-8F90-54E38C7341E8</object-id>
              <tp:taxon-name-part taxon-name-part-type="genus" reg="Micropedinus">Micropedinus</tp:taxon-name-part>
            </tp:taxon-name><tp:taxon-authority>Lewis, 1894</tp:taxon-authority><xref ref-type="fig" rid="F3">Fig. 12</xref><tp:nomenclature-citation-list><tp:nomenclature-citation><tp:taxon-name>
                  <tp:taxon-name-part taxon-name-part-type="genus" reg="Micropedinus">Micropedinus</tp:taxon-name-part>
                </tp:taxon-name><comment>Lewis, 1894: 370. Type species: <tp:taxon-name><tp:taxon-name-part taxon-name-part-type="genus" reg="Micropedinus">Micropedinus</tp:taxon-name-part><tp:taxon-name-part taxon-name-part-type="species" reg="algae">algae</tp:taxon-name-part></tp:taxon-name> Lewis, 1894.</comment></tp:nomenclature-citation><tp:nomenclature-citation><tp:taxon-name>
                  <tp:taxon-name-part taxon-name-part-type="status">=</tp:taxon-name-part>
                  <tp:taxon-name-part taxon-name-part-type="genus" reg="Notoprataeus">Notoprataeus</tp:taxon-name-part>
                </tp:taxon-name><comment> Carter, 1924:37. Type species: <tp:taxon-name><tp:taxon-name-part taxon-name-part-type="genus" reg="Notoprataeus">Notoprataeus</tp:taxon-name-part><tp:taxon-name-part taxon-name-part-type="species" reg="litoralis">litoralis</tp:taxon-name-part></tp:taxon-name> Carter, 1924. Synonymy by <xref ref-type="bibr" rid="B94">Matthews and Lawrence (2005</xref>: 534). </comment></tp:nomenclature-citation><tp:nomenclature-citation><tp:taxon-name>
                  <tp:taxon-name-part taxon-name-part-type="status">=</tp:taxon-name-part>
                  <tp:taxon-name-part taxon-name-part-type="genus" reg="Microlyprops">Microlyprops</tp:taxon-name-part>
                </tp:taxon-name><comment> Kaszab, 1939: 108. Type species: <tp:taxon-name><tp:taxon-name-part taxon-name-part-type="genus" reg="Microlyprops">Microlyprops</tp:taxon-name-part><tp:taxon-name-part taxon-name-part-type="species" reg="ceylonicus">ceylonicus</tp:taxon-name-part></tp:taxon-name> Kaszab, 1939. syn. nov. </comment></tp:nomenclature-citation></tp:nomenclature-citation-list></tp:nomenclature><tp:treatment-sec sec-type="notes" id="SECID0EROAI"><title>Note.</title><p>This genus is known from littoral habitats in the Australasian, Indomalayan, and eastern Palearctic regions. The synonymy of <italic><tp:taxon-name><tp:taxon-name-part taxon-name-part-type="genus" reg="Microlyprops">Microlyprops</tp:taxon-name-part></tp:taxon-name></italic> was first suggested by Kaszab in his unpublished annotations within his physical copy of Gebien’s Catalog (<xref ref-type="bibr" rid="B56">Gebien 1941</xref>) complemented with handwritten remarks “[<italic><tp:taxon-name><tp:taxon-name-part taxon-name-part-type="genus" reg="Microlyprops">Microlyprops</tp:taxon-name-part></tp:taxon-name></italic>] <italic><tp:taxon-name><tp:taxon-name-part taxon-name-part-type="genus" reg="Micropedinus"/><tp:taxon-name-part taxon-name-part-type="species" reg="maderi">maderi</tp:taxon-name-part></tp:taxon-name></italic> Kaszab […] = <italic><tp:taxon-name><tp:taxon-name-part taxon-name-part-type="genus" reg="Micropedinus">Micropedinus</tp:taxon-name-part></tp:taxon-name></italic> (<tp:taxon-name><tp:taxon-name-part taxon-name-part-type="tribe">Phaleriini</tp:taxon-name-part></tp:taxon-name>), p. 497”. Moreover, he placed the <italic><tp:taxon-name><tp:taxon-name-part taxon-name-part-type="genus" reg="Microlyprops">Microlyprops</tp:taxon-name-part></tp:taxon-name></italic> specimens in the material of <italic><tp:taxon-name><tp:taxon-name-part taxon-name-part-type="genus" reg="Micropedinus">Micropedinus</tp:taxon-name-part></tp:taxon-name></italic> in the collection of the Hungarian Natural History Museum, Budapest. One of the co-authors, Otto Merkl, studied this material and confirmed the synonymy, but had not yet taken images before his passing. This synonymy results in the following species-group changes: <italic><tp:taxon-name><tp:taxon-name-part taxon-name-part-type="genus" reg="Micropedinus">Micropedinus</tp:taxon-name-part><tp:taxon-name-part taxon-name-part-type="species" reg="ceylonicus">ceylonicus</tp:taxon-name-part></tp:taxon-name></italic> (Kaszab, 1939), comb. nov. and <italic><tp:taxon-name><tp:taxon-name-part taxon-name-part-type="genus" reg="Micropedinus">Micropedinus</tp:taxon-name-part><tp:taxon-name-part taxon-name-part-type="species" reg="maderi">maderi</tp:taxon-name-part></tp:taxon-name></italic> (Kaszab, 1940), comb. nov.</p></tp:treatment-sec><tp:treatment-sec><!--Section generated to contain objects referenced in tp:taxon-treatment.--><fig id="F3" position="float" orientation="portrait"><object-id xmlns:xlink="http://www.w3.org/1999/xlink" content-type="doi" xlink:type="simple">10.3897/zookeys.1172.103149.figures6-14</object-id><object-id xmlns:xlink="http://www.w3.org/1999/xlink" content-type="arpha" xlink:type="simple">4B27030F-CF30-5C98-8445-3113F20B3A00</object-id><label>Figures 6–14.</label><caption><p>Dorsal habitus of representatives of <tp:taxon-name><tp:taxon-name-part taxon-name-part-type="tribe">Prateini</tp:taxon-name-part></tp:taxon-name> genera. <bold>6</bold><italic><tp:taxon-name><tp:taxon-name-part taxon-name-part-type="genus" reg="Bolitrium">Bolitrium</tp:taxon-name-part><tp:taxon-name-part taxon-name-part-type="species" reg="chinensis">chinensis</tp:taxon-name-part></tp:taxon-name></italic> (Kaszab, 1940), holotype <bold>7</bold><italic><tp:taxon-name><tp:taxon-name-part taxon-name-part-type="genus" reg="Enicmosoma">Enicmosoma</tp:taxon-name-part></tp:taxon-name></italic> sp. <bold>8</bold><italic><tp:taxon-name><tp:taxon-name-part taxon-name-part-type="genus" reg="Indenicmosoma">Indenicmosoma</tp:taxon-name-part><tp:taxon-name-part taxon-name-part-type="species" reg="punctator">punctator</tp:taxon-name-part></tp:taxon-name></italic> Kaszab, 1979 <bold>9</bold><italic><tp:taxon-name><tp:taxon-name-part taxon-name-part-type="genus" reg="Iscanus">Iscanus</tp:taxon-name-part><tp:taxon-name-part taxon-name-part-type="species" reg="trukensis">trukensis</tp:taxon-name-part></tp:taxon-name></italic> (Kulzer, 1957), paratype <bold>10</bold><italic><tp:taxon-name><tp:taxon-name-part taxon-name-part-type="genus" reg="Mesotretis">Mesotretis</tp:taxon-name-part><tp:taxon-name-part taxon-name-part-type="species" reg="ferruginea">ferruginea</tp:taxon-name-part></tp:taxon-name></italic> Bates, 1872, syntype <bold>11</bold><italic><tp:taxon-name><tp:taxon-name-part taxon-name-part-type="genus" reg="Microcalcar">Microcalcar</tp:taxon-name-part><tp:taxon-name-part taxon-name-part-type="species" reg="instriatum">instriatum</tp:taxon-name-part></tp:taxon-name></italic> (Pic, 1925) <bold>12</bold><italic><tp:taxon-name><tp:taxon-name-part taxon-name-part-type="genus" reg="Micropedinus">Micropedinus</tp:taxon-name-part></tp:taxon-name></italic> sp. <bold>13</bold><italic><tp:taxon-name><tp:taxon-name-part taxon-name-part-type="genus" reg="Paratenetus">Paratenetus</tp:taxon-name-part><tp:taxon-name-part taxon-name-part-type="species" reg="punctatus">punctatus</tp:taxon-name-part></tp:taxon-name></italic> Spinola, 1844 <bold>14</bold><italic><tp:taxon-name><tp:taxon-name-part taxon-name-part-type="genus" reg="Tithassa">Tithassa</tp:taxon-name-part><tp:taxon-name-part taxon-name-part-type="species" reg="corynomelas">corynomelas</tp:taxon-name-part></tp:taxon-name></italic> Pascoe, 1860. Scale bars: 0.5 mm (<bold>7, 8</bold>); 1 mm (<bold>9, 12, 13</bold>); images lacking scale bars were produced by Otto Merkl and sizes of specimens were not recorded before he passed.</p></caption><graphic xmlns:xlink="http://www.w3.org/1999/xlink" xlink:href="zookeys-1172-155_article-103149__-g003.jpg" position="float" orientation="portrait" xlink:type="simple" id="oo_884414.jpg"><uri content-type="original_file" xlink:type="simple">https://binary.pensoft.net/fig/884414</uri></graphic></fig></tp:treatment-sec><ref-list><ref id="B94"><mixed-citation xmlns:xlink="http://www.w3.org/1999/xlink" xlink:type="simple"><person-group><name name-style="western"><surname>Matthews</surname><given-names>EG</given-names></name><name name-style="western"><surname>Lawrence</surname><given-names>JF</given-names></name></person-group> (<year>2005</year>) <article-title>New taxa, new synonymy and new generic records for Australian <tp:taxon-name><tp:taxon-name-part taxon-name-part-type="family">Tenebrionidae</tp:taxon-name-part></tp:taxon-name> (<tp:taxon-name><tp:taxon-name-part taxon-name-part-type="order">Coleoptera</tp:taxon-name-part></tp:taxon-name>).</article-title><source>Annales Zoologici (Warszawa)</source><volume>55</volume>(<issue>4</issue>): <fpage>531</fpage>–<lpage>547</lpage>. <ext-link xlink:href="https://www.ingentaconnect.com/contentone/miiz/annales/2005/00000055/00000004/%C2%ADart00002" ext-link-type="uri" xlink:type="simple">https://www.ingentaconnect.com/contentone/miiz/annales/2005/00000055/00000004/­art00002</ext-link></mixed-citation></ref><ref id="B56"><mixed-citation xmlns:xlink="http://www.w3.org/1999/xlink" xlink:type="simple"><person-group><name name-style="western"><surname>Gebien</surname><given-names>H</given-names></name></person-group> (<year>1941</year>) Katalog der Tenebrioniden. Teil II. Mitteilungen der Münchener Entomologischen Gesellschaft 31: 331–362 (Kat. 626–657), 803–834 (Kat. 658–689, 1131–1146 (Kat. 690–705).</mixed-citation></ref></ref-list></tp:taxon-treatment>
