# Supplementary material for: ﻿Reconstitution of some tribes and genera of Lagriinae (Coleoptera, Tenebrionidae)
Source: Zookeys. 2023 Jul 26;1172:155–202. doi: 10.3897/zookeys.1172.103149 (PMC10398564; doi:10.3897/zookeys.1172.103149)
Supplement: XML Treatment for Lorelopsis [file zookeys.1172.103149-treatment4.xml]

<!DOCTYPE tp:taxon-treatment
  PUBLIC "-//TaxonX//DTD Taxonomic Treatment Publishing DTD v0 20100105//EN" "tax-treatment-NSO.dtd">
<tp:taxon-treatment xmlns:tp="http://www.plazi.org/taxpub"><tp:treatment-meta><kwd-group><label>Taxon classification</label><kwd>
                <named-content content-type="kingdom">Animalia</named-content>
              </kwd><kwd>
                <named-content content-type="order">Coleoptera</named-content>
              </kwd><kwd>
                <named-content content-type="family">Tenebrionidae</named-content>
              </kwd></kwd-group><mixed-citation publication-type="journal"><person-group><name><surname>Aalbu</surname><given-names>Rolf L.</given-names></name><name><surname>Kanda</surname><given-names>Kojun</given-names></name><name><surname>Merkl</surname><given-names>Ottó</given-names></name><name><surname>Ivie</surname><given-names>Michael A.</given-names></name><name><surname>Johnston</surname><given-names>M. Andrew</given-names></name></person-group><article-title>﻿Reconstitution of some tribes and genera of <tp:taxon-name><tp:taxon-name-part taxon-name-part-type="subfamily">Lagriinae</tp:taxon-name-part></tp:taxon-name> (<tp:taxon-name><tp:taxon-name-part taxon-name-part-type="order">Coleoptera</tp:taxon-name-part></tp:taxon-name>, <tp:taxon-name><tp:taxon-name-part taxon-name-part-type="family">Tenebrionidae</tp:taxon-name-part></tp:taxon-name>)</article-title><source>Zookeys</source><day>26</day><month>07</month><year>2023</year><volume>1172</volume><fpage>155</fpage><lpage>202</lpage><pub-id pub-id-type="doi">10.3897/zookeys.1172.103149</pub-id></mixed-citation></tp:treatment-meta><tp:nomenclature><label>﻿Genus</label><tp:taxon-name>
              <object-id xmlns:xlink="http://www.w3.org/1999/xlink" content-type="arpha" xlink:type="simple">81801DC3-91BD-5ECB-A88C-AD662C4C7354</object-id>
              <tp:taxon-name-part taxon-name-part-type="genus" reg="Lorelopsis">Lorelopsis</tp:taxon-name-part>
            </tp:taxon-name><tp:taxon-authority>Champion, 1896</tp:taxon-authority><tp:taxon-status xmlns:xlink="http://www.w3.org/1999/xlink" xlink:type="simple">stat. rev.</tp:taxon-status><xref ref-type="fig" rid="F4">Figs 17–18</xref><xref ref-type="fig" rid="F5">, 19–20</xref><tp:nomenclature-citation-list><tp:nomenclature-citation><tp:taxon-name>
                  <tp:taxon-name-part taxon-name-part-type="genus" reg="Lorelopsis">Lorelopsis</tp:taxon-name-part>
                </tp:taxon-name><comment>Champion, 1896: 15. Type species: <tp:taxon-name><tp:taxon-name-part taxon-name-part-type="genus" reg="Lorelopsis">Lorelopsis</tp:taxon-name-part><tp:taxon-name-part taxon-name-part-type="species" reg="pilosa">pilosa</tp:taxon-name-part></tp:taxon-name> Champion, 1896.</comment></tp:nomenclature-citation></tp:nomenclature-citation-list></tp:nomenclature><tp:treatment-sec sec-type="notes" id="SECID0ECTAI"><title>Note.</title><p><xref ref-type="bibr" rid="B30">Champion (1896)</xref> described this genus for a single species, <italic><tp:taxon-name><tp:taxon-name-part taxon-name-part-type="genus" reg="Lorelopsis">Lorelopsis</tp:taxon-name-part><tp:taxon-name-part taxon-name-part-type="species" reg="pilosa">pilosa</tp:taxon-name-part></tp:taxon-name></italic>, from St. Vincent in the Lesser Antilles, comparing it to <italic><tp:taxon-name><tp:taxon-name-part taxon-name-part-type="genus" reg="Lorelus">Lorelus</tp:taxon-name-part></tp:taxon-name></italic>. He mentioned the lobe beneath the fourth tarsomere; pronotum narrower than elytra; erect, fine dorsal pubescence; and closed mesocoxal cavities as distinguishing generic characters. The only other species ever placed in <italic><tp:taxon-name><tp:taxon-name-part taxon-name-part-type="genus" reg="Lorelopsis">Lorelopsis</tp:taxon-name-part></tp:taxon-name></italic> was when <xref ref-type="bibr" rid="B140">Wolcott (1936</xref>, <xref ref-type="bibr" rid="B141">1951</xref>; see also <xref ref-type="bibr" rid="B10">Blackwelder 1945</xref>) mentioned an undescribed species from Yauco, Puerto Rico, determined by Chapin as belonging to this genus. <xref ref-type="bibr" rid="B33">Doyen (1993)</xref> described <italic><tp:taxon-name><tp:taxon-name-part taxon-name-part-type="genus" reg="Lorelus">Lorelus</tp:taxon-name-part><tp:taxon-name-part taxon-name-part-type="species" reg="wolcotti">wolcotti</tp:taxon-name-part></tp:taxon-name></italic> Doyen, 1993 and listed Wolcott’s citation as a synonym but did not mention having actually seen the specimens cited by Wolcott. <xref ref-type="bibr" rid="B33">Doyen (1993)</xref> also stated that “<italic><tp:taxon-name><tp:taxon-name-part taxon-name-part-type="genus" reg="Lorelopsis">Lorelopsis</tp:taxon-name-part></tp:taxon-name></italic> is probably not distinct from <italic><tp:taxon-name><tp:taxon-name-part taxon-name-part-type="genus" reg="Lorelus">Lorelus</tp:taxon-name-part></tp:taxon-name></italic>.” <xref ref-type="bibr" rid="B15">Bouchard et al. (2021)</xref> record the two genera as synonyms, listing <xref ref-type="bibr" rid="B33">Doyen (1993)</xref> as a first synonymy ignoring the provisional nature of the statement.</p><p>We reestablish <italic><tp:taxon-name><tp:taxon-name-part taxon-name-part-type="genus" reg="Lorelopsis">Lorelopsis</tp:taxon-name-part></tp:taxon-name></italic> as a valid genus in <tp:taxon-name><tp:taxon-name-part taxon-name-part-type="tribe">Prateini</tp:taxon-name-part></tp:taxon-name> based upon several characters mentioned in the key and discussion below. Further, we move several species described in <italic><tp:taxon-name><tp:taxon-name-part taxon-name-part-type="genus" reg="Lorelus">Lorelus</tp:taxon-name-part></tp:taxon-name></italic> by <xref ref-type="bibr" rid="B31">Champion (1913)</xref>, <xref ref-type="bibr" rid="B33">Doyen (1993)</xref>, and <xref ref-type="bibr" rid="B34">Doyen and Poinar (1994)</xref> to <italic><tp:taxon-name><tp:taxon-name-part taxon-name-part-type="genus" reg="Lorelopsis">Lorelopsis</tp:taxon-name-part></tp:taxon-name></italic>. The new concept of this genus includes the species given in the checklist below, though a number of undescribed species are also known from the West Indies. Note that <xref ref-type="bibr" rid="B30">Champion (1896</xref>: 15) considered this genus to be masculine with his single described species ending in -<italic>us</italic> and this was followed by all subsequent workers through <xref ref-type="bibr" rid="B18">Bousquet et al. (2018)</xref>. However, following ICZN Article 30.1.2, <xref ref-type="bibr" rid="B15">Bouchard et al. (2021)</xref> appropriately treated this genus as feminine and the species epithets are emended accordingly here.</p><p><italic><tp:taxon-name><tp:taxon-name-part taxon-name-part-type="genus" reg="Lorelopsis">Lorelopsis</tp:taxon-name-part><tp:taxon-name-part taxon-name-part-type="species" reg="bicolor">bicolor</tp:taxon-name-part></tp:taxon-name></italic> (Doyen, 1993), comb. nov.</p><p><italic><tp:taxon-name><tp:taxon-name-part taxon-name-part-type="genus" reg="Lorelopsis">Lorelopsis</tp:taxon-name-part><tp:taxon-name-part taxon-name-part-type="species" reg="glabrata">glabrata</tp:taxon-name-part></tp:taxon-name></italic> (Doyen, 1993), comb. nov.</p><p><italic><tp:taxon-name><tp:taxon-name-part taxon-name-part-type="genus" reg="Lorelopsis">Lorelopsis</tp:taxon-name-part><tp:taxon-name-part taxon-name-part-type="species" reg="exilis">exilis</tp:taxon-name-part></tp:taxon-name></italic> (Champion, 1913), comb. nov.</p><p><italic><tp:taxon-name><tp:taxon-name-part taxon-name-part-type="genus" reg="Lorelopsis">Lorelopsis</tp:taxon-name-part><tp:taxon-name-part taxon-name-part-type="species" reg="foraminosa">foraminosa</tp:taxon-name-part></tp:taxon-name></italic>† (Doyen &amp; Poinar, 1994), comb. nov.</p><p><italic><tp:taxon-name><tp:taxon-name-part taxon-name-part-type="genus" reg="Lorelopsis">Lorelopsis</tp:taxon-name-part><tp:taxon-name-part taxon-name-part-type="species" reg="minutulis">minutulis</tp:taxon-name-part></tp:taxon-name></italic>† (Doyen &amp; Poinar, 1994), comb. nov.</p><p><italic><tp:taxon-name><tp:taxon-name-part taxon-name-part-type="genus" reg="Lorelopsis">Lorelopsis</tp:taxon-name-part><tp:taxon-name-part taxon-name-part-type="species" reg="pilosa">pilosa</tp:taxon-name-part></tp:taxon-name></italic> Champion, 1896, comb. rest.</p><p><italic><tp:taxon-name><tp:taxon-name-part taxon-name-part-type="genus" reg="Lorelopsis">Lorelopsis</tp:taxon-name-part><tp:taxon-name-part taxon-name-part-type="species" reg="trapezidera">trapezidera</tp:taxon-name-part></tp:taxon-name></italic> (Champion, 1913), comb. nov.</p><p><italic><tp:taxon-name><tp:taxon-name-part taxon-name-part-type="genus" reg="Lorelopsis">Lorelopsis</tp:taxon-name-part><tp:taxon-name-part taxon-name-part-type="species" reg="wolcotti">wolcotti</tp:taxon-name-part></tp:taxon-name></italic> (Doyen, 1993), comb. nov.</p><p>Besides having the characters of <tp:taxon-name><tp:taxon-name-part taxon-name-part-type="tribe">Prateini</tp:taxon-name-part></tp:taxon-name>, <italic><tp:taxon-name><tp:taxon-name-part taxon-name-part-type="genus" reg="Lorelopsis">Lorelopsis</tp:taxon-name-part></tp:taxon-name></italic> species are small, elongate, parallel-sided, and covered in fine, silky, erect to suberect setae. The pronotum is slightly to distinctly narrower than the base of the elytra and microspiculate on the lateral margin, each spicule with an associated projecting seta forming a fringing row of projecting setae. A distinct and newly observed character is a long, stout projecting seta on the dorsum of the head close to the hind edge of the eye. This seta is clearly visible in species with relatively sparse and short setae on the head (Fig. <xref ref-type="fig" rid="F5">19</xref>) but becomes less distinct when more dense and longer setae are present, blending with others (Fig. <xref ref-type="fig" rid="F5">20</xref>). Since not all species assigned here have been examined (specifically several of the Champion species from the mainland), and since this character has not previously been mentioned, it is possible that it does not occur in all the mainland species, but it is there in the species we have seen. Some, but not all, species have the fourth tarsomere lobed beneath for a variable length. Champion used this as a primary character when he described the genus, but it has proved to be a species-level character.</p><fig id="F5" position="float" orientation="portrait"><object-id xmlns:xlink="http://www.w3.org/1999/xlink" content-type="doi" xlink:type="simple">10.3897/zookeys.1172.103149.figures19-20</object-id><object-id xmlns:xlink="http://www.w3.org/1999/xlink" content-type="arpha" xlink:type="simple">1A48F8FA-E0F7-5767-8E06-6F7EF6045CB0</object-id><label>Figures 19–20.</label><caption><p>Head of two <italic><tp:taxon-name><tp:taxon-name-part taxon-name-part-type="genus" reg="Lorelopsis">Lorelopsis</tp:taxon-name-part></tp:taxon-name></italic> species. <bold>19</bold><italic><tp:taxon-name><tp:taxon-name-part taxon-name-part-type="genus" reg="Lorelopsis">Lorelopsis</tp:taxon-name-part></tp:taxon-name></italic> sp. with clearly discernible supraorbital setae (SupS) <bold>20</bold><italic><tp:taxon-name><tp:taxon-name-part taxon-name-part-type="genus" reg="Lorelopsis">L.</tp:taxon-name-part><tp:taxon-name-part taxon-name-part-type="species" reg="trapeziderus">trapeziderus</tp:taxon-name-part></tp:taxon-name></italic> (Champion, 1913), a densely setose species in which the supraorbital setae are not discernible.</p></caption><graphic xmlns:xlink="http://www.w3.org/1999/xlink" xlink:href="zookeys-1172-155_article-103149__-g005.jpg" position="float" orientation="portrait" xlink:type="simple" id="oo_884416.jpg"><uri content-type="original_file" xlink:type="simple">https://binary.pensoft.net/fig/884416</uri></graphic></fig></tp:treatment-sec><tp:treatment-sec><!--Section generated to contain objects referenced in tp:taxon-treatment.--><fig id="F4" position="float" orientation="portrait"><object-id xmlns:xlink="http://www.w3.org/1999/xlink" content-type="doi" xlink:type="simple">10.3897/zookeys.1172.103149.figures15-18</object-id><object-id xmlns:xlink="http://www.w3.org/1999/xlink" content-type="arpha" xlink:type="simple">2068CE03-E281-59EA-BAFF-CA3954D51632</object-id><label>Figures 15–18.</label><caption><p>Dorsal habitus of species of <italic><tp:taxon-name><tp:taxon-name-part taxon-name-part-type="genus" reg="Prateus">Prateus</tp:taxon-name-part></tp:taxon-name></italic> LeConte, 1862 and <italic><tp:taxon-name><tp:taxon-name-part taxon-name-part-type="genus" reg="Lorelopsis">Lorelopsis</tp:taxon-name-part></tp:taxon-name></italic> Champion, 1896. <bold>15</bold><italic><tp:taxon-name><tp:taxon-name-part taxon-name-part-type="genus" reg="Prateus">Prateus</tp:taxon-name-part><tp:taxon-name-part taxon-name-part-type="species" reg="fusculus">fusculus</tp:taxon-name-part></tp:taxon-name></italic> LeConte, 1862, type species of <italic><tp:taxon-name><tp:taxon-name-part taxon-name-part-type="genus" reg="Prateus">Prateus</tp:taxon-name-part></tp:taxon-name></italic><bold>16</bold><italic><tp:taxon-name><tp:taxon-name-part taxon-name-part-type="genus" reg="Prateus">P.</tp:taxon-name-part><tp:taxon-name-part taxon-name-part-type="species" reg="priscus">priscus</tp:taxon-name-part></tp:taxon-name></italic> (Sharp, 1876), type species of <italic><tp:taxon-name><tp:taxon-name-part taxon-name-part-type="genus" reg="Lorelus">Lorelus</tp:taxon-name-part></tp:taxon-name></italic> Sharp, 1876 <bold>17</bold><italic><tp:taxon-name><tp:taxon-name-part taxon-name-part-type="genus" reg="Lorelopsis">Lorelopsis</tp:taxon-name-part><tp:taxon-name-part taxon-name-part-type="species" reg="exilis">exilis</tp:taxon-name-part></tp:taxon-name></italic> (Champion, 1913) <bold>18</bold><italic><tp:taxon-name><tp:taxon-name-part taxon-name-part-type="genus" reg="Lorelopsis">L.</tp:taxon-name-part><tp:taxon-name-part taxon-name-part-type="species" reg="trapeziderus">trapeziderus</tp:taxon-name-part></tp:taxon-name></italic> (Champion, 1913). Scale bars: 1 mm.</p></caption><graphic xmlns:xlink="http://www.w3.org/1999/xlink" xlink:href="zookeys-1172-155_article-103149__-g004.jpg" position="float" orientation="portrait" xlink:type="simple" id="oo_884415.jpg"><uri content-type="original_file" xlink:type="simple">https://binary.pensoft.net/fig/884415</uri></graphic></fig></tp:treatment-sec><ref-list><ref id="B30"><mixed-citation xmlns:xlink="http://www.w3.org/1999/xlink" xlink:type="simple"><person-group><name name-style="western"><surname>Champion</surname><given-names>GC</given-names></name></person-group> (<year>1896</year>) <article-title>On the heteromerous <tp:taxon-name><tp:taxon-name-part taxon-name-part-type="order">Coleoptera</tp:taxon-name-part></tp:taxon-name> of St. Vincent, Grenada, and the Grenadines.</article-title><source>The Transactions of the Entomological Society of London</source><volume>1896</volume>(<issue>1</issue>): <fpage>1</fpage>–<lpage>54</lpage>. <ext-link xlink:href="10.1111/j.1365-2311.1896.tb00955.x" ext-link-type="doi" xlink:type="simple">https://doi.org/10.1111/j.1365-2311.1896.tb00955.x</ext-link></mixed-citation></ref><ref id="B140"><mixed-citation xmlns:xlink="http://www.w3.org/1999/xlink" xlink:type="simple"><person-group><name name-style="western"><surname>Wolcott</surname><given-names>GN</given-names></name></person-group> (<year>1936</year>) <article-title>Insectae Borinquenses: A revised annotated check-list of the insects of Puerto Rico.</article-title><source>The Journal of Agriculture of the University of Puerto Rico</source><volume>20</volume>(<issue>1</issue>): <fpage>1</fpage>–<lpage>627</lpage>. <ext-link xlink:href="10.46429/jaupr.v20i1.14347" ext-link-type="doi" xlink:type="simple">https://doi.org/10.46429/jaupr.v20i1.14347</ext-link></mixed-citation></ref><ref id="B141"><mixed-citation xmlns:xlink="http://www.w3.org/1999/xlink" xlink:type="simple"><person-group><name name-style="western"><surname>Wolcott</surname><given-names>GN</given-names></name></person-group> (<year>1951</year>) <article-title>The insects of Puerto Rico. <tp:taxon-name><tp:taxon-name-part taxon-name-part-type="order">Coleoptera</tp:taxon-name-part></tp:taxon-name>.</article-title><source>The Journal of Agriculture of the University of Puerto Rico</source><volume>32</volume>(<issue>2</issue>): <fpage>225</fpage>–<lpage>416</lpage>. <ext-link xlink:href="10.46429/jaupr.v32i2.13615" ext-link-type="doi" xlink:type="simple">https://doi.org/10.46429/jaupr.v32i2.13615</ext-link></mixed-citation></ref><ref id="B10"><mixed-citation xmlns:xlink="http://www.w3.org/1999/xlink" xlink:type="simple"><person-group><name name-style="western"><surname>Blackwelder</surname><given-names>RE</given-names></name></person-group> (<year>1945</year>) <article-title>Checklist of the coleopterous insects of Mexico, Central America, the West Indies, and South America. Part 3. Smithsonian Institution.</article-title><source>Bulletin - United States National Museum</source><volume>185</volume>: <fpage>343</fpage>–<lpage>550</lpage>. <ext-link xlink:href="10.5479/si.03629236.185.3" ext-link-type="doi" xlink:type="simple">https://doi.org/10.5479/si.03629236.185.3</ext-link></mixed-citation></ref><ref id="B33"><mixed-citation xmlns:xlink="http://www.w3.org/1999/xlink" xlink:type="simple"><person-group><name name-style="western"><surname>Doyen</surname><given-names>JT</given-names></name></person-group> (<year>1993</year>) <article-title>Three new species of <italic><tp:taxon-name><tp:taxon-name-part taxon-name-part-type="genus">Lorelus</tp:taxon-name-part></tp:taxon-name></italic> from Puerto Rico (<tp:taxon-name><tp:taxon-name-part taxon-name-part-type="order">Coleoptera</tp:taxon-name-part></tp:taxon-name>: Tenebriondae).</article-title><source>The Pan-Pacific Entomologist</source><volume>69</volume>(<issue>4</issue>): <fpage>295</fpage>–<lpage>298</lpage>. <ext-link xlink:href="https://www.biodiversitylibrary.org/page/56147377" ext-link-type="uri" xlink:type="simple">https://www.biodiversitylibrary.org/page/56147377</ext-link></mixed-citation></ref><ref id="B15"><mixed-citation xmlns:xlink="http://www.w3.org/1999/xlink" xlink:type="simple"><person-group><name name-style="western"><surname>Bouchard</surname><given-names>P</given-names></name><name name-style="western"><surname>Bousquet</surname><given-names>Y</given-names></name><name name-style="western"><surname>Aalbu</surname><given-names>RL</given-names></name><name name-style="western"><surname>Alonso-Zarazaga</surname><given-names>MA</given-names></name><name name-style="western"><surname>Merkl</surname><given-names>O</given-names></name><name name-style="western"><surname>Davies</surname><given-names>AE</given-names></name></person-group> (<year>2021</year>) <article-title>Review of genus-group names in the family <tp:taxon-name><tp:taxon-name-part taxon-name-part-type="family">Tenebrionidae</tp:taxon-name-part></tp:taxon-name> (<tp:taxon-name><tp:taxon-name-part taxon-name-part-type="class">Insecta</tp:taxon-name-part></tp:taxon-name>, <tp:taxon-name><tp:taxon-name-part taxon-name-part-type="order">Coleoptera</tp:taxon-name-part></tp:taxon-name>).</article-title><source>ZooKeys</source><volume>1050</volume>: <fpage>1</fpage>–<lpage>633</lpage>. <ext-link xlink:href="10.3897/zookeys.1050.64217" ext-link-type="doi" xlink:type="simple">https://doi.org/10.3897/zookeys.1050.64217</ext-link></mixed-citation></ref><ref id="B31"><mixed-citation xmlns:xlink="http://www.w3.org/1999/xlink" xlink:type="simple"><person-group><name name-style="western"><surname>Champion</surname><given-names>GC</given-names></name></person-group> (<year>1913</year>) <article-title>Notes on various Central American <tp:taxon-name><tp:taxon-name-part taxon-name-part-type="order">Coleoptera</tp:taxon-name-part></tp:taxon-name>, with descriptions of new genera and species.</article-title><source>The Transactions of the Entomological Society of London</source><volume>61</volume>(<issue>1</issue>): <fpage>58</fpage>–<lpage>169</lpage>. <ext-link xlink:href="10.1111/j.1365-2311.1913.tb02781.x" ext-link-type="doi" xlink:type="simple">https://doi.org/10.1111/j.1365-2311.1913.tb02781.x</ext-link></mixed-citation></ref><ref id="B34"><mixed-citation xmlns:xlink="http://www.w3.org/1999/xlink" xlink:type="simple"><person-group><name name-style="western"><surname>Doyen</surname><given-names>JT</given-names></name><name name-style="western"><surname>Poinar</surname><given-names>GQ</given-names></name></person-group> (<year>1994</year>) <article-title><tp:taxon-name><tp:taxon-name-part taxon-name-part-type="family">Tenebrionidae</tp:taxon-name-part></tp:taxon-name> from Dominican amber (<tp:taxon-name><tp:taxon-name-part taxon-name-part-type="order">Coleoptera</tp:taxon-name-part></tp:taxon-name>).</article-title><source>Entomologica Scandinavica</source><volume>25</volume>(<issue>1</issue>): <fpage>27</fpage>–<lpage>51</lpage>. <ext-link xlink:href="10.1163/187631294X00027" ext-link-type="doi" xlink:type="simple">https://doi.org/10.1163/187631294X00027</ext-link></mixed-citation></ref><ref id="B18"><mixed-citation xmlns:xlink="http://www.w3.org/1999/xlink" xlink:type="simple"><person-group><name name-style="western"><surname>Bousquet</surname><given-names>Y</given-names></name><name name-style="western"><surname>Thomas</surname><given-names>DB</given-names></name><name name-style="western"><surname>Bouchard</surname><given-names>P</given-names></name><name name-style="western"><surname>Smith</surname><given-names>AD</given-names></name><name name-style="western"><surname>Aalbu</surname><given-names>RL</given-names></name><name name-style="western"><surname>Johnston</surname><given-names>MA</given-names></name><name name-style="western"><surname>Steiner Jr</surname><given-names>WE</given-names></name></person-group> (<year>2018</year>) <article-title>Catalogue of <tp:taxon-name><tp:taxon-name-part taxon-name-part-type="family">Tenebrionidae</tp:taxon-name-part></tp:taxon-name> (<tp:taxon-name><tp:taxon-name-part taxon-name-part-type="order">Coleoptera</tp:taxon-name-part></tp:taxon-name>) of North America.</article-title><source>ZooKeys</source><volume>728</volume>: <fpage>1</fpage>–<lpage>455</lpage>. <ext-link xlink:href="10.3897/zookeys.728.20602" ext-link-type="doi" xlink:type="simple">https://doi.org/10.3897/zookeys.728.20602</ext-link></mixed-citation></ref></ref-list></tp:taxon-treatment>
