# Supplementary material for: ﻿Reconstitution of some tribes and genera of Lagriinae (Coleoptera, Tenebrionidae)
Source: Zookeys. 2023 Jul 26;1172:155–202. doi: 10.3897/zookeys.1172.103149 (PMC10398564; doi:10.3897/zookeys.1172.103149)
Supplement: XML Treatment for Goniaderini [file zookeys.1172.103149-treatment5.xml]

<!DOCTYPE tp:taxon-treatment
  PUBLIC "-//TaxonX//DTD Taxonomic Treatment Publishing DTD v0 20100105//EN" "tax-treatment-NSO.dtd">
<tp:taxon-treatment xmlns:tp="http://www.plazi.org/taxpub"><tp:treatment-meta><kwd-group><label>Taxon classification</label><kwd>
                <named-content content-type="kingdom">Animalia</named-content>
              </kwd><kwd>
                <named-content content-type="order">Coleoptera</named-content>
              </kwd><kwd>
                <named-content content-type="family">Tenebrionidae</named-content>
              </kwd></kwd-group><mixed-citation publication-type="journal"><person-group><name><surname>Aalbu</surname><given-names>Rolf L.</given-names></name><name><surname>Kanda</surname><given-names>Kojun</given-names></name><name><surname>Merkl</surname><given-names>Ottó</given-names></name><name><surname>Ivie</surname><given-names>Michael A.</given-names></name><name><surname>Johnston</surname><given-names>M. Andrew</given-names></name></person-group><article-title>﻿Reconstitution of some tribes and genera of <tp:taxon-name><tp:taxon-name-part taxon-name-part-type="subfamily">Lagriinae</tp:taxon-name-part></tp:taxon-name> (<tp:taxon-name><tp:taxon-name-part taxon-name-part-type="order">Coleoptera</tp:taxon-name-part></tp:taxon-name>, <tp:taxon-name><tp:taxon-name-part taxon-name-part-type="family">Tenebrionidae</tp:taxon-name-part></tp:taxon-name>)</article-title><source>Zookeys</source><day>26</day><month>07</month><year>2023</year><volume>1172</volume><fpage>155</fpage><lpage>202</lpage><pub-id pub-id-type="doi">10.3897/zookeys.1172.103149</pub-id></mixed-citation></tp:treatment-meta><tp:nomenclature><label>﻿Tribe</label><tp:taxon-name>
              <object-id xmlns:xlink="http://www.w3.org/1999/xlink" content-type="arpha" xlink:type="simple">1E96E781-4769-59AF-910F-266B1F67271B</object-id>
              <tp:taxon-name-part taxon-name-part-type="tribe">Goniaderini</tp:taxon-name-part>
            </tp:taxon-name><tp:taxon-authority>Lacordaire, 1859</tp:taxon-authority><xref ref-type="fig" rid="F6">Figs 21–28</xref><xref ref-type="fig" rid="F7">, 29</xref><xref ref-type="fig" rid="F8">, 30–41</xref></tp:nomenclature><tp:treatment-sec sec-type="type genus" id="SECID0EGSBI"><title>Type genus.</title><p><italic><tp:taxon-name><tp:taxon-name-part taxon-name-part-type="genus" reg="Goniadera">Goniadera</tp:taxon-name-part></tp:taxon-name></italic> Perty, 1832.</p></tp:treatment-sec><tp:treatment-sec sec-type="description" id="SECID0ETSBI"><title>Description.</title><p>Body length: 3–19 mm; stout to elongate, dorsoventrally flattened to having elytra strongly inflated, glabrous or setose. Most species are unicolored, some are bicolored (e.g., pronotum and elytra with different coloration) or have patterned elytra.</p><p><bold><italic>Head</italic></bold>: Eyes reniform, anteriorly notched by canthus, rarely completely divided. Antennae moderately long, usually reaching past base of pronotum; antennomeres obconical to filiform.</p><p><bold><italic>Thorax</italic></bold>: Pronotum shape variable, usually cordate, constricted at base, sometimes quadrate to rectangular. Lateral margins complete. Procoxae clearly separated by prosternal process. Mesocoxal cavity laterally closed, at least partially, by mesepimeron. Elytra striate or not. Metathoracic wings well developed (in all species examined by us). Legs slender, not fossorial, penultimate tarsomeres lobed or cupuliform.</p><p><bold><italic>Abdomen</italic></bold>: Intersegmental membranes visible between sternites V–VII, abdominal hinging tenebrionoid. Defensive glands absent. Ovipositor either stout with four distinct gonocoxites and terminal gonocoxite digitate or greatly reduced with gonocoxites fused (e.g., <italic><tp:taxon-name><tp:taxon-name-part taxon-name-part-type="genus" reg="Anaedus">Anaedus</tp:taxon-name-part><tp:taxon-name-part taxon-name-part-type="species" reg="punctatus">punctatus</tp:taxon-name-part></tp:taxon-name></italic> (Carter, 1914) see <xref ref-type="bibr" rid="B93">Matthews and Bouchard 2008</xref>).</p></tp:treatment-sec><tp:treatment-sec sec-type="diagnosis" id="SECID0E3TBI"><title>Diagnosis.</title><p><tp:taxon-name><tp:taxon-name-part taxon-name-part-type="tribe">Goniaderini</tp:taxon-name-part></tp:taxon-name> can be distinguished from <tp:taxon-name><tp:taxon-name-part taxon-name-part-type="tribe">Lupropini</tp:taxon-name-part></tp:taxon-name> and <tp:taxon-name><tp:taxon-name-part taxon-name-part-type="tribe">Prateini</tp:taxon-name-part></tp:taxon-name> by having the mesocoxal cavities laterally open (i.e., laterally, at least partially closed by mesepimeron) and abdominal defensive glands absent.</p><p>In <tp:taxon-name><tp:taxon-name-part taxon-name-part-type="subfamily">Lagriinae</tp:taxon-name-part></tp:taxon-name>, this combination of characters is shared with <tp:taxon-name><tp:taxon-name-part taxon-name-part-type="tribe">Belopini</tp:taxon-name-part></tp:taxon-name> Reitter, 1917, <tp:taxon-name><tp:taxon-name-part taxon-name-part-type="tribe">Chaerodini</tp:taxon-name-part></tp:taxon-name> Doyen, Matthews &amp; Lawrence, 1990, <tp:taxon-name><tp:taxon-name-part taxon-name-part-type="tribe">Eschatoporini</tp:taxon-name-part></tp:taxon-name>, and <tp:taxon-name><tp:taxon-name-part taxon-name-part-type="tribe">Laenini</tp:taxon-name-part></tp:taxon-name> (Fig. <xref ref-type="fig" rid="F1">1</xref>). <tp:taxon-name><tp:taxon-name-part taxon-name-part-type="tribe">Goniaderini</tp:taxon-name-part></tp:taxon-name> can be distinguished from these tribes as follows.</p><p>In <tp:taxon-name><tp:taxon-name-part taxon-name-part-type="tribe">Belopini</tp:taxon-name-part></tp:taxon-name>, abdominal hinging between sternites V–VII is medial (tentyrioid hinging), and no intersegmental membrane is visible between the sternites; the aedeagus is oriented so the tegmen is ventral, as in the majority of <tp:taxon-name><tp:taxon-name-part taxon-name-part-type="subfamily">Pimeliinae</tp:taxon-name-part></tp:taxon-name>; penultimate tarsomeres are not lobed or cupuliform. <tp:taxon-name><tp:taxon-name-part taxon-name-part-type="tribe">Goniaderini</tp:taxon-name-part></tp:taxon-name> has lateral abdominal hinging between sternites V–VII (tenebrionoid hinging), and the intersegmental membranes between these segments are visible; aedeagus is oriented so the tegmen is dorsal; penultimate tarsomere is either lobed or cupuliform.</p><p><tp:taxon-name><tp:taxon-name-part taxon-name-part-type="tribe">Chaerodini</tp:taxon-name-part></tp:taxon-name> contains just two genera found on sandy shores in Australia and New Zealand. They exhibit features typical of psammophiles, including having a globose body, fossorial protibiae, and shortened antennae. <tp:taxon-name><tp:taxon-name-part taxon-name-part-type="tribe">Chaerodini</tp:taxon-name-part></tp:taxon-name> also has an antennal club composed of five antennomeres and very reduced ovipositors that lack apical gonostyli. <tp:taxon-name><tp:taxon-name-part taxon-name-part-type="tribe">Goniaderini</tp:taxon-name-part></tp:taxon-name> is not globose, at most only the elytra are inflated; protibiae are not fossorial; and antennae extend past the anterior margin of the pronotum and are not clubbed. The ovipositor is shortened and reduced in some groups (e.g., <italic><tp:taxon-name><tp:taxon-name-part taxon-name-part-type="genus" reg="Anaedus">Anaedus</tp:taxon-name-part></tp:taxon-name></italic> Blanchard, 1842), but gonostyli are always present.</p><fig id="F6" position="float" orientation="portrait"><object-id xmlns:xlink="http://www.w3.org/1999/xlink" content-type="doi" xlink:type="simple">10.3897/zookeys.1172.103149.figures21-28</object-id><object-id xmlns:xlink="http://www.w3.org/1999/xlink" content-type="arpha" xlink:type="simple">AB5BA0A9-D983-53FB-848E-A99EA560893B</object-id><label>Figures 21–28.</label><caption><p>Dorsal habitus of representatives of <tp:taxon-name><tp:taxon-name-part taxon-name-part-type="tribe">Goniaderini</tp:taxon-name-part></tp:taxon-name> genera. <bold>21</bold>) <italic><tp:taxon-name><tp:taxon-name-part taxon-name-part-type="genus" reg="Aemymone">Aemymone</tp:taxon-name-part><tp:taxon-name-part taxon-name-part-type="species" reg="cariosa">cariosa</tp:taxon-name-part></tp:taxon-name></italic><xref ref-type="bibr" rid="B40">Fairmaire 1873</xref><bold>22</bold><italic><tp:taxon-name><tp:taxon-name-part taxon-name-part-type="genus" reg="Goniadera">Goniadera</tp:taxon-name-part><tp:taxon-name-part taxon-name-part-type="species" reg="repanda">repanda</tp:taxon-name-part></tp:taxon-name></italic> (Fabricius, 1801) <bold>23</bold><italic><tp:taxon-name><tp:taxon-name-part taxon-name-part-type="genus" reg="Phymatestes">Phymatestes</tp:taxon-name-part><tp:taxon-name-part taxon-name-part-type="species" reg="spathifer">spathifer</tp:taxon-name-part></tp:taxon-name></italic> Gebien, 1928 <bold>24</bold><italic><tp:taxon-name><tp:taxon-name-part taxon-name-part-type="genus" reg="Spinolagriella">Spinolagriella</tp:taxon-name-part></tp:taxon-name></italic> sp. <bold>25</bold><italic><tp:taxon-name><tp:taxon-name-part taxon-name-part-type="genus" reg="Opatresthes">Opatresthes</tp:taxon-name-part><tp:taxon-name-part taxon-name-part-type="species" reg="quadrinodosus">quadrinodosus</tp:taxon-name-part></tp:taxon-name></italic> Gebien, 1928 <bold>26</bold><italic><tp:taxon-name><tp:taxon-name-part taxon-name-part-type="genus" reg="Xanthicles">Xanthicles</tp:taxon-name-part><tp:taxon-name-part taxon-name-part-type="species" reg="caraboides">caraboides</tp:taxon-name-part></tp:taxon-name></italic> Champion, 1886 <bold>27</bold><italic><tp:taxon-name><tp:taxon-name-part taxon-name-part-type="genus" reg="Lyprochelyda">Lyprochelyda</tp:taxon-name-part></tp:taxon-name></italic> sp. <bold>28</bold><italic><tp:taxon-name><tp:taxon-name-part taxon-name-part-type="genus" reg="Ancylopoma">Ancylopoma</tp:taxon-name-part><tp:taxon-name-part taxon-name-part-type="species" reg="punctigera">punctigera</tp:taxon-name-part></tp:taxon-name></italic> Pascoe, 1871, holotype. Scale bars: 1 mm (<bold>22, 26</bold>); 2 mm (<bold>19, 23–25</bold>); 5 mm (<bold>20, 21</bold>).</p></caption><graphic xmlns:xlink="http://www.w3.org/1999/xlink" xlink:href="zookeys-1172-155_article-103149__-g006.jpg" position="float" orientation="portrait" xlink:type="simple" id="oo_884417.jpg"><uri content-type="original_file" xlink:type="simple">https://binary.pensoft.net/fig/884417</uri></graphic></fig><p><tp:taxon-name><tp:taxon-name-part taxon-name-part-type="tribe">Eschatoporini</tp:taxon-name-part></tp:taxon-name> contains just one genus with two species restricted to Northern California. These species inhabit caves with natural water and are sometimes found at entrances to underground springs. The eyes are completely absent. <tp:taxon-name><tp:taxon-name-part taxon-name-part-type="tribe">Goniaderini</tp:taxon-name-part></tp:taxon-name> possesses well-developed reniform eyes. Although <tp:taxon-name><tp:taxon-name-part taxon-name-part-type="tribe">Eschatoporini</tp:taxon-name-part></tp:taxon-name> and <tp:taxon-name><tp:taxon-name-part taxon-name-part-type="tribe">Goniaderini</tp:taxon-name-part></tp:taxon-name> both lack sternal defensive glands, the former possesses a pair of cuticular sac-like reservoirs between tergites VII and VIII. This character seems to be unique within <tp:taxon-name><tp:taxon-name-part taxon-name-part-type="family">Tenebrionidae</tp:taxon-name-part></tp:taxon-name>, and their function is unknown (<xref ref-type="bibr" rid="B1">Aalbu et al. 2017</xref>).</p><p>Most <tp:taxon-name><tp:taxon-name-part taxon-name-part-type="tribe">Laenini</tp:taxon-name-part></tp:taxon-name> has small, rounded eyes that are not anteriorly notched by the epistomal canthus; body shape elongate, semi cylindrical but with strong constriction between thorax and abdomen making thorax rounded and abdomen elongate rounded; all species are apterous. <tp:taxon-name><tp:taxon-name-part taxon-name-part-type="tribe">Goniaderini</tp:taxon-name-part></tp:taxon-name> has reniform eyes that are anteriorly notched by the epistomal canthus and although the body shape is highly variable, all examined species are winged.</p></tp:treatment-sec><tp:treatment-sec sec-type="Genera included" id="SECID0EF3BI"><title>Genera included.</title><p><italic><tp:taxon-name><tp:taxon-name-part taxon-name-part-type="genus" reg="Acropachia">Acropachia</tp:taxon-name-part></tp:taxon-name></italic>* Mäklin, 1875, <italic><tp:taxon-name><tp:taxon-name-part taxon-name-part-type="genus" reg="Aemymone">Aemymone</tp:taxon-name-part></tp:taxon-name></italic> Bates, 1868, <italic><tp:taxon-name><tp:taxon-name-part taxon-name-part-type="genus" reg="Anaedus">Anaedus</tp:taxon-name-part></tp:taxon-name></italic> Blanchard, 1842, <italic><tp:taxon-name><tp:taxon-name-part taxon-name-part-type="genus" reg="Ancylopoma">Ancylopoma</tp:taxon-name-part></tp:taxon-name></italic> Pascoe, 1871, <italic><tp:taxon-name><tp:taxon-name-part taxon-name-part-type="genus" reg="Goniadera">Goniadera</tp:taxon-name-part></tp:taxon-name></italic> Perty, 1832, <italic><tp:taxon-name><tp:taxon-name-part taxon-name-part-type="genus" reg="Lyprochelyda">Lyprochelyda</tp:taxon-name-part></tp:taxon-name></italic> Fairmaire, 1899, <italic><tp:taxon-name><tp:taxon-name-part taxon-name-part-type="genus" reg="Microgoniadera">Microgoniadera</tp:taxon-name-part></tp:taxon-name></italic>* Pic, 1917a, <italic><tp:taxon-name><tp:taxon-name-part taxon-name-part-type="genus" reg="Myrmecopeltoides">Myrmecopeltoides</tp:taxon-name-part></tp:taxon-name></italic> Kaszab, 1973, <italic><tp:taxon-name><tp:taxon-name-part taxon-name-part-type="genus" reg="Opatresthes">Opatresthes</tp:taxon-name-part></tp:taxon-name></italic> Gebien, 1928, <italic><tp:taxon-name><tp:taxon-name-part taxon-name-part-type="genus" reg="Phymatestes">Phymatestes</tp:taxon-name-part></tp:taxon-name></italic> Pascoe, 1866, <italic><tp:taxon-name><tp:taxon-name-part taxon-name-part-type="genus" reg="Spinolagriella">Spinolagriella</tp:taxon-name-part></tp:taxon-name></italic> Pic, 1955, and <italic><tp:taxon-name><tp:taxon-name-part taxon-name-part-type="genus" reg="Xanthicles">Xanthicles</tp:taxon-name-part></tp:taxon-name></italic> Champion, 1886.</p><sec sec-type="﻿Taxonomic changes among Goniaderini genera" id="SECID0E65BI"><title>﻿Taxonomic changes among <tp:taxon-name><tp:taxon-name-part taxon-name-part-type="tribe">Goniaderini</tp:taxon-name-part></tp:taxon-name> genera</title><p><xref ref-type="bibr" rid="B49">Ferrer and Delatour (2007)</xref> revised the genera <italic><tp:taxon-name><tp:taxon-name-part taxon-name-part-type="genus" reg="Goniadera">Goniadera</tp:taxon-name-part></tp:taxon-name></italic> and <italic><tp:taxon-name><tp:taxon-name-part taxon-name-part-type="genus" reg="Microgoniadera">Microgoniadera</tp:taxon-name-part></tp:taxon-name></italic>, and placed both <italic><tp:taxon-name><tp:taxon-name-part taxon-name-part-type="genus" reg="Aemymone">Aemymone</tp:taxon-name-part></tp:taxon-name></italic> and <italic><tp:taxon-name><tp:taxon-name-part taxon-name-part-type="genus" reg="Opatresthes">Opatresthes</tp:taxon-name-part></tp:taxon-name></italic> as subgenera of <italic><tp:taxon-name><tp:taxon-name-part taxon-name-part-type="genus" reg="Goniadera">Goniadera</tp:taxon-name-part></tp:taxon-name></italic> mainly based on external surface characters. The characters listed in the former work to diagnose the tribe <tp:taxon-name><tp:taxon-name-part taxon-name-part-type="tribe">Goniaderini</tp:taxon-name-part></tp:taxon-name> included mostly generalized lagriine or other variable characters. Their tribal concept also included <italic><tp:taxon-name><tp:taxon-name-part taxon-name-part-type="genus" reg="Eschatoporis">Eschatoporis</tp:taxon-name-part></tp:taxon-name></italic> (<tp:taxon-name><tp:taxon-name-part taxon-name-part-type="tribe">Eschatoporini</tp:taxon-name-part></tp:taxon-name>, see <xref ref-type="bibr" rid="B1">Aalbu et al. 2017</xref>). No other genus was mentioned other than <italic><tp:taxon-name><tp:taxon-name-part taxon-name-part-type="genus" reg="Microgoniadera">Microgoniadera</tp:taxon-name-part></tp:taxon-name></italic>, which was separated in their key as a distinct species based only on size. They did not consider <italic><tp:taxon-name><tp:taxon-name-part taxon-name-part-type="genus" reg="Anaedus">Anaedus</tp:taxon-name-part></tp:taxon-name></italic> to belong to <tp:taxon-name><tp:taxon-name-part taxon-name-part-type="tribe">Goniaderini</tp:taxon-name-part></tp:taxon-name> but rather to <tp:taxon-name><tp:taxon-name-part taxon-name-part-type="tribe">Lupropini</tp:taxon-name-part></tp:taxon-name>.</p><p><italic><tp:taxon-name><tp:taxon-name-part taxon-name-part-type="genus" reg="Anaedus">Anaedus</tp:taxon-name-part></tp:taxon-name></italic> clearly belongs morphologically within <tp:taxon-name><tp:taxon-name-part taxon-name-part-type="tribe">Goniaderini</tp:taxon-name-part></tp:taxon-name>, which is consistent with molecular analyses (<xref ref-type="bibr" rid="B1">Aalbu et al. 2017</xref>). In fact, <italic><tp:taxon-name><tp:taxon-name-part taxon-name-part-type="genus" reg="Aemymone">Aemymone</tp:taxon-name-part></tp:taxon-name></italic> (Fig. <xref ref-type="fig" rid="F5">19</xref>) is likely more closely related to <italic><tp:taxon-name><tp:taxon-name-part taxon-name-part-type="genus" reg="Anaedus">Anaedus</tp:taxon-name-part></tp:taxon-name></italic> due to both possessing very elongate basal hind tarsomeres (not mentioned by <xref ref-type="bibr" rid="B49">Ferrer and Delatour 2007</xref>) as well as a lack of tubercles. Size is not reliable as certain species of <italic><tp:taxon-name><tp:taxon-name-part taxon-name-part-type="genus" reg="Anaedus">Anaedus</tp:taxon-name-part></tp:taxon-name></italic>, like <italic><tp:taxon-name><tp:taxon-name-part taxon-name-part-type="genus" reg="Anaedus">An.</tp:taxon-name-part><tp:taxon-name-part taxon-name-part-type="species" reg="robusticollis">robusticollis</tp:taxon-name-part></tp:taxon-name></italic> (Pic, 1921), are larger than most <italic><tp:taxon-name><tp:taxon-name-part taxon-name-part-type="genus" reg="Aemymone">Aemymone</tp:taxon-name-part></tp:taxon-name>. <tp:taxon-name><tp:taxon-name-part taxon-name-part-type="genus" reg="Aemymone">Aemymone</tp:taxon-name-part></tp:taxon-name></italic> differs from <italic><tp:taxon-name><tp:taxon-name-part taxon-name-part-type="genus" reg="Anaedus">Anaedus</tp:taxon-name-part></tp:taxon-name></italic> by (1) having clearly defined, punctate elytral striae, (2) lacking posterior pointing denticles on the lateral margin of elytra near the base, and (3) by having a slight metallic sheen in some species.</p><p><xref ref-type="bibr" rid="B49">Ferrer and Delatour (2007)</xref> separated <italic><tp:taxon-name><tp:taxon-name-part taxon-name-part-type="genus" reg="Goniadera">Goniadera</tp:taxon-name-part></tp:taxon-name></italic> and <italic><tp:taxon-name><tp:taxon-name-part taxon-name-part-type="genus" reg="Opatresthes">Opatresthes</tp:taxon-name-part></tp:taxon-name></italic>, as subgenera in their work, based upon the presence of setae (we find that both genera have setae), color of the integument (we find this character unreliable), and the sides of pronotum (we find this character reliable, although not adequately described in their key). Both <italic><tp:taxon-name><tp:taxon-name-part taxon-name-part-type="genus" reg="Goniadera">Goniadera</tp:taxon-name-part></tp:taxon-name></italic> and <italic><tp:taxon-name><tp:taxon-name-part taxon-name-part-type="genus" reg="Opatresthes">Opatresthes</tp:taxon-name-part></tp:taxon-name></italic>, unlike <italic><tp:taxon-name><tp:taxon-name-part taxon-name-part-type="genus" reg="Aemymone">Aemymone</tp:taxon-name-part></tp:taxon-name></italic>, have the basal tarsomere of the hind tarsi equal or subequal to the terminal tarsomere. These two genera can be further separated from each other by (1), the strongly explanate anterior two-thirds of the pronotum in <italic><tp:taxon-name><tp:taxon-name-part taxon-name-part-type="genus" reg="Opatresthes">Opatresthes</tp:taxon-name-part></tp:taxon-name></italic> (only at most slightly explanate sides of the pronotum in <italic><tp:taxon-name><tp:taxon-name-part taxon-name-part-type="genus" reg="Goniadera">Goniadera</tp:taxon-name-part></tp:taxon-name></italic>), (2) the lateral aspect of both the pronotum and elytra being strongly dentate/tuberculate in <italic><tp:taxon-name><tp:taxon-name-part taxon-name-part-type="genus" reg="Opatresthes">Opatresthes</tp:taxon-name-part></tp:taxon-name></italic> (lateral aspect at most with a few dentitions on the pronotum in <italic><tp:taxon-name><tp:taxon-name-part taxon-name-part-type="genus" reg="Goniadera">Goniadera</tp:taxon-name-part></tp:taxon-name></italic>), (3) the metaventrite is equal to or shorter than the first visible abdominal ventrite in <italic><tp:taxon-name><tp:taxon-name-part taxon-name-part-type="genus" reg="Opatresthes">Opatresthes</tp:taxon-name-part></tp:taxon-name></italic> (metaventrite longer than length of first abdominal ventrite in <italic><tp:taxon-name><tp:taxon-name-part taxon-name-part-type="genus" reg="Goniadera">Goniadera</tp:taxon-name-part></tp:taxon-name></italic>), and (4) general shape, <italic><tp:taxon-name><tp:taxon-name-part taxon-name-part-type="genus" reg="Goniadera">Goniadera</tp:taxon-name-part></tp:taxon-name></italic> being narrower and more elongate than <italic><tp:taxon-name><tp:taxon-name-part taxon-name-part-type="genus" reg="Opatresthes">Opatresthes</tp:taxon-name-part></tp:taxon-name></italic>.</p><p>The reinstatement of <italic><tp:taxon-name><tp:taxon-name-part taxon-name-part-type="genus" reg="Aemymone">Aemymone</tp:taxon-name-part></tp:taxon-name></italic> and <italic><tp:taxon-name><tp:taxon-name-part taxon-name-part-type="genus" reg="Opatresthes">Opatresthes</tp:taxon-name-part></tp:taxon-name></italic> is summarized in the following checklists. Note that many authorship and year attributions of <xref ref-type="bibr" rid="B49">Ferrer and Delatour (2007)</xref> were incorrect.</p></sec></tp:treatment-sec><tp:treatment-sec><!--Section generated to contain objects referenced in tp:taxon-treatment.--><fig id="F7" position="float" orientation="portrait"><object-id xmlns:xlink="http://www.w3.org/1999/xlink" content-type="doi" xlink:type="simple">10.3897/zookeys.1172.103149.figure29</object-id><object-id xmlns:xlink="http://www.w3.org/1999/xlink" content-type="arpha" xlink:type="simple">4E9652CE-2439-5B56-BC83-BB3906D88AF8</object-id><label>Figure 29.</label><caption><p>Dorsal habitus of holotype of <italic><tp:taxon-name><tp:taxon-name-part taxon-name-part-type="genus" reg="Gamaxus">Gamaxus</tp:taxon-name-part><tp:taxon-name-part taxon-name-part-type="species" reg="hauxwellii">hauxwellii</tp:taxon-name-part></tp:taxon-name></italic> Bates, 1868 [=<italic><tp:taxon-name><tp:taxon-name-part taxon-name-part-type="genus" reg="Phymatestes">Phymatestes</tp:taxon-name-part><tp:taxon-name-part taxon-name-part-type="species" reg="brevicornis">brevicornis</tp:taxon-name-part></tp:taxon-name></italic> (Lacordaire, 1859)]. Scale bar: 2.5 mm.</p></caption><graphic xmlns:xlink="http://www.w3.org/1999/xlink" xlink:href="zookeys-1172-155_article-103149__-g007.jpg" position="float" orientation="portrait" xlink:type="simple" id="oo_884418.jpg"><uri content-type="original_file" xlink:type="simple">https://binary.pensoft.net/fig/884418</uri></graphic></fig><fig id="F8" position="float" orientation="portrait"><object-id xmlns:xlink="http://www.w3.org/1999/xlink" content-type="doi" xlink:type="simple">10.3897/zookeys.1172.103149.figures30-41</object-id><object-id xmlns:xlink="http://www.w3.org/1999/xlink" content-type="arpha" xlink:type="simple">125A414F-E85D-56A5-AEFB-D3F9E95DEFC5</object-id><label>Figures 30–41.</label><caption><p>Dorsal habitus of species of <italic><tp:taxon-name><tp:taxon-name-part taxon-name-part-type="genus" reg="Anaedus">Anaedus</tp:taxon-name-part></tp:taxon-name></italic> Blanchard, 1842 including species belonging to genera synonymized with <italic><tp:taxon-name><tp:taxon-name-part taxon-name-part-type="genus" reg="Anaedus">Anaedus</tp:taxon-name-part></tp:taxon-name></italic> in this paper. <bold>30</bold><italic><tp:taxon-name><tp:taxon-name-part taxon-name-part-type="genus" reg="Anaedus">Anaedus</tp:taxon-name-part><tp:taxon-name-part taxon-name-part-type="species" reg="punctatissimus">punctatissimus</tp:taxon-name-part></tp:taxon-name></italic> Blanchard, 1842, type species of <italic><tp:taxon-name><tp:taxon-name-part taxon-name-part-type="genus" reg="Anaedus">Anaedus</tp:taxon-name-part></tp:taxon-name></italic><bold>31</bold><italic><tp:taxon-name><tp:taxon-name-part taxon-name-part-type="genus" reg="Anaedus">A.</tp:taxon-name-part><tp:taxon-name-part taxon-name-part-type="species" reg="brunneus">brunneus</tp:taxon-name-part></tp:taxon-name></italic> (Ziegler, 1844) <bold>32</bold><italic><tp:taxon-name><tp:taxon-name-part taxon-name-part-type="genus" reg="Anaedus">A.</tp:taxon-name-part><tp:taxon-name-part taxon-name-part-type="species" reg="expansicollis">expansicollis</tp:taxon-name-part></tp:taxon-name></italic> Gebien, 1913, paratype <bold>33</bold><italic><tp:taxon-name><tp:taxon-name-part taxon-name-part-type="genus" reg="Anaedus">A.</tp:taxon-name-part><tp:taxon-name-part taxon-name-part-type="species" reg="explanatus">explanatus</tp:taxon-name-part></tp:taxon-name></italic> Pic, 1917 <bold>34</bold><italic><tp:taxon-name><tp:taxon-name-part taxon-name-part-type="genus" reg="Anaedus">A.</tp:taxon-name-part><tp:taxon-name-part taxon-name-part-type="species" reg="leleupi">leleupi</tp:taxon-name-part></tp:taxon-name></italic> Ardoin, 1876, paratype <bold>35</bold><italic><tp:taxon-name><tp:taxon-name-part taxon-name-part-type="genus" reg="Anaedus">A.</tp:taxon-name-part><tp:taxon-name-part taxon-name-part-type="species" reg="robusticollis">robusticollis</tp:taxon-name-part></tp:taxon-name></italic> Pic, 1921 <bold>36</bold><italic><tp:taxon-name><tp:taxon-name-part taxon-name-part-type="genus" reg="Anaedus">A.</tp:taxon-name-part><tp:taxon-name-part taxon-name-part-type="species" reg="notatus">notatus</tp:taxon-name-part></tp:taxon-name></italic> (Pic, 1923), syntype, type species of <italic><tp:taxon-name><tp:taxon-name-part taxon-name-part-type="genus" reg="Microanaedus">Microanaedus</tp:taxon-name-part></tp:taxon-name></italic> Pic, 1923 <bold>37</bold><italic><tp:taxon-name><tp:taxon-name-part taxon-name-part-type="genus" reg="Anaedus">A.</tp:taxon-name-part><tp:taxon-name-part taxon-name-part-type="species" reg="conradti">conradti</tp:taxon-name-part></tp:taxon-name></italic> (Gebien, 1921), originally described in <italic><tp:taxon-name><tp:taxon-name-part taxon-name-part-type="genus" reg="Pseudanaedus">Pseudanaedus</tp:taxon-name-part></tp:taxon-name></italic> Gebien, 1921 <bold>38</bold><italic><tp:taxon-name><tp:taxon-name-part taxon-name-part-type="genus" reg="Anaedus">A.</tp:taxon-name-part><tp:taxon-name-part taxon-name-part-type="species" reg="dilaticollis">dilaticollis</tp:taxon-name-part></tp:taxon-name></italic> (Fairmaire, 1882), holotype, type species of <italic><tp:taxon-name><tp:taxon-name-part taxon-name-part-type="genus" reg="Pseudolyprops">Pseudolyprops</tp:taxon-name-part></tp:taxon-name></italic> Fairmaire, 1882 <bold>39</bold><italic><tp:taxon-name><tp:taxon-name-part taxon-name-part-type="genus" reg="Anaedus">A.</tp:taxon-name-part><tp:taxon-name-part taxon-name-part-type="species" reg="himalayicus">himalayicus</tp:taxon-name-part></tp:taxon-name></italic> (Kaszab, 1965), originally described in <italic><tp:taxon-name><tp:taxon-name-part taxon-name-part-type="genus" reg="Spinolyprops">Spinolyprops</tp:taxon-name-part></tp:taxon-name></italic> Pic, 1917 <bold>40</bold><italic><tp:taxon-name><tp:taxon-name-part taxon-name-part-type="genus" reg="Anaedus">A.</tp:taxon-name-part><tp:taxon-name-part taxon-name-part-type="species" reg="serrimargo">serrimargo</tp:taxon-name-part></tp:taxon-name></italic> (Gebien, 1914), senior subjective synonym of <italic><tp:taxon-name><tp:taxon-name-part taxon-name-part-type="genus" reg="Spinadaenus">Spinadaenus</tp:taxon-name-part><tp:taxon-name-part taxon-name-part-type="species" reg="singularis">singularis</tp:taxon-name-part></tp:taxon-name></italic> Pic, 1921, the type species of <italic><tp:taxon-name><tp:taxon-name-part taxon-name-part-type="genus" reg="Spinadaenus">Spinadaenus</tp:taxon-name-part></tp:taxon-name></italic> Pic, 1921. <bold>41</bold><italic><tp:taxon-name><tp:taxon-name-part taxon-name-part-type="genus" reg="Anaedus">A.</tp:taxon-name-part><tp:taxon-name-part taxon-name-part-type="species" reg="nepalicus">nepalicus</tp:taxon-name-part></tp:taxon-name></italic> (Kaszab, 1975), originally described in <italic><tp:taxon-name><tp:taxon-name-part taxon-name-part-type="genus" reg="Sphingocorse">Sphingocorse</tp:taxon-name-part></tp:taxon-name></italic> Gebien, 1921. Scale bars: 1 mm. Images lacking scale bars were produced by Otto Merkl and sizes of specimens were not recorded before he passed. Figs <xref ref-type="fig" rid="F8">36</xref>, <xref ref-type="fig" rid="F8">38</xref> taken by Christophe Rivier (MNHN).</p></caption><graphic xmlns:xlink="http://www.w3.org/1999/xlink" xlink:href="zookeys-1172-155_article-103149__-g008.jpg" position="float" orientation="portrait" xlink:type="simple" id="oo_884419.jpg"><uri content-type="original_file" xlink:type="simple">https://binary.pensoft.net/fig/884419</uri></graphic></fig><fig id="F1" position="float" orientation="portrait"><object-id xmlns:xlink="http://www.w3.org/1999/xlink" content-type="doi" xlink:type="simple">10.3897/zookeys.1172.103149.figure1</object-id><object-id xmlns:xlink="http://www.w3.org/1999/xlink" content-type="arpha" xlink:type="simple">DDB9312C-D3F8-5E22-8967-3F4A6772C178</object-id><label>Figure 1.</label><caption><p>Phylogeny of <tp:taxon-name><tp:taxon-name-part taxon-name-part-type="subfamily">Lagriinae</tp:taxon-name-part></tp:taxon-name> from <xref ref-type="bibr" rid="B1">Aalbu et al. (2017)</xref> with revised generic names, tribal classification, and diagnostic morphological characters. Prev[ious]. Tribal Placement: COS = <tp:taxon-name><tp:taxon-name-part taxon-name-part-type="tribe">Cossyphini</tp:taxon-name-part></tp:taxon-name>, BEL = <tp:taxon-name><tp:taxon-name-part taxon-name-part-type="tribe">Belopini</tp:taxon-name-part></tp:taxon-name>, ADE = <tp:taxon-name><tp:taxon-name-part taxon-name-part-type="tribe">Adeliini</tp:taxon-name-part></tp:taxon-name>, LAG= <tp:taxon-name><tp:taxon-name-part taxon-name-part-type="tribe">Lagriini</tp:taxon-name-part></tp:taxon-name>, CHA = <tp:taxon-name><tp:taxon-name-part taxon-name-part-type="tribe">Chaerodini</tp:taxon-name-part></tp:taxon-name>, LUP = <tp:taxon-name><tp:taxon-name-part taxon-name-part-type="tribe">Lupropini</tp:taxon-name-part></tp:taxon-name>, GON = <tp:taxon-name><tp:taxon-name-part taxon-name-part-type="tribe">Goniaderini</tp:taxon-name-part></tp:taxon-name>, PYC = <tp:taxon-name><tp:taxon-name-part taxon-name-part-type="tribe">Pycnocerini</tp:taxon-name-part></tp:taxon-name>, LAE = <tp:taxon-name><tp:taxon-name-part taxon-name-part-type="tribe">Laenini</tp:taxon-name-part></tp:taxon-name>. Defensive glands: location and number of abdominal defensive gland reservoirs: 8/9, paired = a pair of gland reservoirs with openings between abdominal sternites 8 and 9; 7/8, paired = a pair of gland reservoirs with openings between abdominal sternites 7 and 8; 7/8, single = single gland reservoir with opening between abdominal sternites VII and VIII. Mesocox[al]. Closure: Closed = lateral arms of meso- and metaventrites touching laterad of mesocoxa; Open = lateral arms not touching.</p></caption><graphic xmlns:xlink="http://www.w3.org/1999/xlink" xlink:href="zookeys-1172-155_article-103149__-g001.jpg" position="float" orientation="portrait" xlink:type="simple" id="oo_884412.jpg"><uri content-type="original_file" xlink:type="simple">https://binary.pensoft.net/fig/884412</uri></graphic></fig><fig id="F5" position="float" orientation="portrait"><object-id xmlns:xlink="http://www.w3.org/1999/xlink" content-type="doi" xlink:type="simple">10.3897/zookeys.1172.103149.figures19-20</object-id><object-id xmlns:xlink="http://www.w3.org/1999/xlink" content-type="arpha" xlink:type="simple">1A48F8FA-E0F7-5767-8E06-6F7EF6045CB0</object-id><label>Figures 19–20.</label><caption><p>Head of two <italic><tp:taxon-name><tp:taxon-name-part taxon-name-part-type="genus" reg="Lorelopsis">Lorelopsis</tp:taxon-name-part></tp:taxon-name></italic> species. <bold>19</bold><italic><tp:taxon-name><tp:taxon-name-part taxon-name-part-type="genus" reg="Lorelopsis">Lorelopsis</tp:taxon-name-part></tp:taxon-name></italic> sp. with clearly discernible supraorbital setae (SupS) <bold>20</bold><italic><tp:taxon-name><tp:taxon-name-part taxon-name-part-type="genus" reg="Lorelopsis">L.</tp:taxon-name-part><tp:taxon-name-part taxon-name-part-type="species" reg="trapeziderus">trapeziderus</tp:taxon-name-part></tp:taxon-name></italic> (Champion, 1913), a densely setose species in which the supraorbital setae are not discernible.</p></caption><graphic xmlns:xlink="http://www.w3.org/1999/xlink" xlink:href="zookeys-1172-155_article-103149__-g005.jpg" position="float" orientation="portrait" xlink:type="simple" id="oo_884416.jpg"><uri content-type="original_file" xlink:type="simple">https://binary.pensoft.net/fig/884416</uri></graphic></fig></tp:treatment-sec><ref-list><ref id="B40"><mixed-citation xmlns:xlink="http://www.w3.org/1999/xlink" xlink:type="simple"><person-group><name name-style="western"><surname>Fairmaire</surname><given-names>L</given-names></name></person-group> (<year>1873</year>) <article-title>Description de quelques Coléoptères Hétéromères de la partie australe de l`Amerique.</article-title><source>Annali del Museo Civico di Storia Naturale di Genova</source><volume>4</volume>: <fpage>531</fpage>–<lpage>535</lpage>.</mixed-citation></ref><ref id="B93"><mixed-citation xmlns:xlink="http://www.w3.org/1999/xlink" xlink:type="simple"><person-group><name name-style="western"><surname>Matthews</surname><given-names>EG</given-names></name><name name-style="western"><surname>Bouchard</surname><given-names>P</given-names></name></person-group> (<year>2008</year>) Tenebrionid beetles of Australia: descriptions of tribes, keys to genera, catalogue of species. Australian Biological Resources Study, Canberra, viii + 398 pp.</mixed-citation></ref><ref id="B1"><mixed-citation xmlns:xlink="http://www.w3.org/1999/xlink" xlink:type="simple"><person-group><name name-style="western"><surname>Aalbu</surname><given-names>RL</given-names></name><name name-style="western"><surname>Kanda</surname><given-names>K</given-names></name><name name-style="western"><surname>Smith</surname><given-names>AD</given-names></name></person-group> (<year>2017</year>) <article-title>Reinstatement of <tp:taxon-name><tp:taxon-name-part taxon-name-part-type="tribe">Eschatoporini</tp:taxon-name-part></tp:taxon-name> Blaisdell, 1906, a unique tribe of blind cavernicolous <tp:taxon-name><tp:taxon-name-part taxon-name-part-type="family">Tenebrionidae</tp:taxon-name-part></tp:taxon-name> from California, with a new species from Napa County (<tp:taxon-name><tp:taxon-name-part taxon-name-part-type="order">Coleoptera</tp:taxon-name-part></tp:taxon-name>, <tp:taxon-name><tp:taxon-name-part taxon-name-part-type="family">Tenebrionidae</tp:taxon-name-part></tp:taxon-name>, <tp:taxon-name><tp:taxon-name-part taxon-name-part-type="subfamily">Lagriinae</tp:taxon-name-part></tp:taxon-name>).</article-title><source>ZooKeys</source><volume>688</volume>: <fpage>135</fpage>–<lpage>149</lpage>. <ext-link xlink:href="10.3897/zookeys.688.13575" ext-link-type="doi" xlink:type="simple">https://doi.org/10.3897/zookeys.688.13575</ext-link></mixed-citation></ref><ref id="B49"><mixed-citation xmlns:xlink="http://www.w3.org/1999/xlink" xlink:type="simple"><person-group><name name-style="western"><surname>Ferrer</surname><given-names>J</given-names></name><name name-style="western"><surname>Delatour</surname><given-names>T</given-names></name></person-group> (<year>2007</year>) <article-title>Révision des genres <italic><tp:taxon-name><tp:taxon-name-part taxon-name-part-type="genus">Goniadera</tp:taxon-name-part></tp:taxon-name></italic> Perty, 1830 et <italic><tp:taxon-name><tp:taxon-name-part taxon-name-part-type="genus">Microgoniadera</tp:taxon-name-part></tp:taxon-name></italic> Pic, 1913 (<tp:taxon-name><tp:taxon-name-part taxon-name-part-type="order">Coleoptera</tp:taxon-name-part></tp:taxon-name>: <tp:taxon-name><tp:taxon-name-part taxon-name-part-type="family">Tenebrionidae</tp:taxon-name-part></tp:taxon-name>: <tp:taxon-name><tp:taxon-name-part taxon-name-part-type="subfamily">Lagriinae</tp:taxon-name-part></tp:taxon-name>: <tp:taxon-name><tp:taxon-name-part taxon-name-part-type="tribe">Goniaderini</tp:taxon-name-part></tp:taxon-name>).</article-title><source>Annales Zoologici (Warszawa)</source><volume>57</volume>: <fpage>275</fpage>–<lpage>306</lpage>. <ext-link xlink:href="https://www.ingentaconnect.com/content/miiz/annales/2007/00000057/00000002/art00011" ext-link-type="uri" xlink:type="simple">https://www.ingentaconnect.com/content/miiz/annales/2007/00000057/00000002/art00011</ext-link></mixed-citation></ref></ref-list></tp:taxon-treatment>
