# Supplementary material for: ﻿Reconstitution of some tribes and genera of Lagriinae (Coleoptera, Tenebrionidae)
Source: Zookeys. 2023 Jul 26;1172:155–202. doi: 10.3897/zookeys.1172.103149 (PMC10398564; doi:10.3897/zookeys.1172.103149)
Supplement: XML Treatment for Aemymone [file zookeys.1172.103149-treatment6.xml]

<!DOCTYPE tp:taxon-treatment
  PUBLIC "-//TaxonX//DTD Taxonomic Treatment Publishing DTD v0 20100105//EN" "tax-treatment-NSO.dtd">
<tp:taxon-treatment xmlns:tp="http://www.plazi.org/taxpub"><tp:treatment-meta><kwd-group><label>Taxon classification</label><kwd>
                <named-content content-type="kingdom">Animalia</named-content>
              </kwd><kwd>
                <named-content content-type="order">Coleoptera</named-content>
              </kwd><kwd>
                <named-content content-type="family">Tenebrionidae</named-content>
              </kwd></kwd-group><mixed-citation publication-type="journal"><person-group><name><surname>Aalbu</surname><given-names>Rolf L.</given-names></name><name><surname>Kanda</surname><given-names>Kojun</given-names></name><name><surname>Merkl</surname><given-names>Ottó</given-names></name><name><surname>Ivie</surname><given-names>Michael A.</given-names></name><name><surname>Johnston</surname><given-names>M. Andrew</given-names></name></person-group><article-title>﻿Reconstitution of some tribes and genera of <tp:taxon-name><tp:taxon-name-part taxon-name-part-type="subfamily">Lagriinae</tp:taxon-name-part></tp:taxon-name> (<tp:taxon-name><tp:taxon-name-part taxon-name-part-type="order">Coleoptera</tp:taxon-name-part></tp:taxon-name>, <tp:taxon-name><tp:taxon-name-part taxon-name-part-type="family">Tenebrionidae</tp:taxon-name-part></tp:taxon-name>)</article-title><source>Zookeys</source><day>26</day><month>07</month><year>2023</year><volume>1172</volume><fpage>155</fpage><lpage>202</lpage><pub-id pub-id-type="doi">10.3897/zookeys.1172.103149</pub-id></mixed-citation></tp:treatment-meta><tp:nomenclature><label>Genus</label><tp:taxon-name>
              <object-id xmlns:xlink="http://www.w3.org/1999/xlink" content-type="arpha" xlink:type="simple">14C9E077-1B5C-5D3C-A6F9-355F7401F975</object-id>
              <tp:taxon-name-part taxon-name-part-type="genus" reg="Aemymone">Aemymone</tp:taxon-name-part>
            </tp:taxon-name><tp:taxon-authority>Bates, 1868</tp:taxon-authority><tp:taxon-status xmlns:xlink="http://www.w3.org/1999/xlink" xlink:type="simple">stat. rev.</tp:taxon-status><xref ref-type="fig" rid="F6">Fig. 21</xref><tp:nomenclature-citation-list><tp:nomenclature-citation><tp:taxon-name>
                  <tp:taxon-name-part taxon-name-part-type="genus" reg="Aemymone">Aemymone</tp:taxon-name-part>
                </tp:taxon-name><comment>Bates, 1868: 314. Type species: <tp:taxon-name><tp:taxon-name-part taxon-name-part-type="genus" reg="Goniadera">Goniadera</tp:taxon-name-part><tp:taxon-name-part taxon-name-part-type="species" reg="cariosa">cariosa</tp:taxon-name-part></tp:taxon-name> Bates, 1868.</comment></tp:nomenclature-citation></tp:nomenclature-citation-list></tp:nomenclature><tp:treatment-sec sec-type="List of Aemymone species" id="SECID0E4JCI"><title>List of <tp:taxon-name><tp:taxon-name-part taxon-name-part-type="genus" reg="Aemymone">Aemymone</tp:taxon-name-part></tp:taxon-name> species.</title><p><italic><tp:taxon-name><tp:taxon-name-part taxon-name-part-type="genus" reg="Aemymone">Aemymone</tp:taxon-name-part><tp:taxon-name-part taxon-name-part-type="species" reg="cariosa">cariosa</tp:taxon-name-part></tp:taxon-name></italic> (Bates, 1868) [<italic><tp:taxon-name><tp:taxon-name-part taxon-name-part-type="genus" reg="Goniadera">Goniadera</tp:taxon-name-part></tp:taxon-name></italic>], comb. rest. Note: <xref ref-type="bibr" rid="B7">Bates (1868)</xref> described <italic><tp:taxon-name><tp:taxon-name-part taxon-name-part-type="genus" reg="Goniaderia">Goniaderia</tp:taxon-name-part><tp:taxon-name-part taxon-name-part-type="species" reg="cariosa">cariosa</tp:taxon-name-part></tp:taxon-name></italic> Bates, 1868, for an unavailable Dejean species of the same name, and later in the same paper designated this species as the type species for <italic><tp:taxon-name><tp:taxon-name-part taxon-name-part-type="genus" reg="Aemymone">Aemymone</tp:taxon-name-part></tp:taxon-name></italic>. <xref ref-type="bibr" rid="B56">Gebien (1941)</xref> lists the type species simply as “<italic><tp:taxon-name><tp:taxon-name-part taxon-name-part-type="genus" reg="Aemymone"/><tp:taxon-name-part taxon-name-part-type="species" reg="cariosa">cariosa</tp:taxon-name-part></tp:taxon-name></italic>”, but the only species with that epithet he included within the genus was one described by <xref ref-type="bibr" rid="B40">Fairmaire (1873)</xref>. This was followed by <xref ref-type="bibr" rid="B10">Blackwelder (1945)</xref> and <xref ref-type="bibr" rid="B49">Ferrer and Delatour (2007)</xref> who also neglected to refer to Bates’ species. <xref ref-type="bibr" rid="B18">Bousquet et al. (2018)</xref> and <xref ref-type="bibr" rid="B15">Bouchard et al. (2021)</xref> recognized the proper Bates type species. See <italic><tp:taxon-name><tp:taxon-name-part taxon-name-part-type="genus" reg="Aemymone">Aemymone</tp:taxon-name-part><tp:taxon-name-part taxon-name-part-type="species" reg="striatipennis">striatipennis</tp:taxon-name-part></tp:taxon-name></italic> below.</p><p><italic><tp:taxon-name><tp:taxon-name-part taxon-name-part-type="genus" reg="Aemymone">Aemymone</tp:taxon-name-part><tp:taxon-name-part taxon-name-part-type="species" reg="crenata">crenata</tp:taxon-name-part></tp:taxon-name></italic> Champion, 1893, comb. rest.</p><p>= <italic><tp:taxon-name><tp:taxon-name-part taxon-name-part-type="genus" reg="Goniadera">Goniadera</tp:taxon-name-part><tp:taxon-name-part taxon-name-part-type="species" reg="championi">championi</tp:taxon-name-part></tp:taxon-name></italic> Ferrer &amp; Delatour, 2007. Replacement name due to secondary homonym. Note: When <xref ref-type="bibr" rid="B49">Ferrer and Delatour (2007)</xref> included <italic><tp:taxon-name><tp:taxon-name-part taxon-name-part-type="genus" reg="Aemymone">Aemymone</tp:taxon-name-part></tp:taxon-name></italic> as a subgenus of <italic><tp:taxon-name><tp:taxon-name-part taxon-name-part-type="genus" reg="Goniadera">Goniadera</tp:taxon-name-part></tp:taxon-name></italic>, this resulted in <italic><tp:taxon-name><tp:taxon-name-part taxon-name-part-type="genus" reg="Goniadera">Goniadera</tp:taxon-name-part><tp:taxon-name-part taxon-name-part-type="species" reg="crenata">crenata</tp:taxon-name-part></tp:taxon-name></italic> (Champion, 1893) [<italic><tp:taxon-name><tp:taxon-name-part taxon-name-part-type="genus" reg="Aemymone">Aemymone</tp:taxon-name-part></tp:taxon-name></italic>] becoming a secondary homonym of <italic><tp:taxon-name><tp:taxon-name-part taxon-name-part-type="genus" reg="Goniadera">Goniadera</tp:taxon-name-part><tp:taxon-name-part taxon-name-part-type="species" reg="crenata">crenata</tp:taxon-name-part></tp:taxon-name></italic> Perty, 1832. <italic><tp:taxon-name><tp:taxon-name-part taxon-name-part-type="genus" reg="Goniadera">Goniadera</tp:taxon-name-part><tp:taxon-name-part taxon-name-part-type="species" reg="championi">championi</tp:taxon-name-part></tp:taxon-name></italic> Ferrer &amp; Delatour, 2007 was proposed as a replacement name for <italic><tp:taxon-name><tp:taxon-name-part taxon-name-part-type="genus" reg="Goniadera">G.</tp:taxon-name-part><tp:taxon-name-part taxon-name-part-type="species" reg="crenata">crenata</tp:taxon-name-part></tp:taxon-name></italic> (Champion, 1893).</p><p><italic><tp:taxon-name><tp:taxon-name-part taxon-name-part-type="genus" reg="Aemymone">Aemymone</tp:taxon-name-part><tp:taxon-name-part taxon-name-part-type="species" reg="hansfranzi">hansfranzi</tp:taxon-name-part></tp:taxon-name></italic> (Ferrer &amp; Delatour, 2007) [<italic><tp:taxon-name><tp:taxon-name-part taxon-name-part-type="genus" reg="Goniadera">Goniadera</tp:taxon-name-part></tp:taxon-name></italic>], comb. nov.</p><p><italic><tp:taxon-name><tp:taxon-name-part taxon-name-part-type="genus" reg="Aemymone">Aemymone</tp:taxon-name-part><tp:taxon-name-part taxon-name-part-type="species" reg="semirufa">semirufa</tp:taxon-name-part></tp:taxon-name></italic> Pic, 1917a, comb. rest.</p><p><italic><tp:taxon-name><tp:taxon-name-part taxon-name-part-type="genus" reg="Aemymone">Aemymone</tp:taxon-name-part><tp:taxon-name-part taxon-name-part-type="species" reg="simplex">simplex</tp:taxon-name-part></tp:taxon-name></italic> (Fairmaire, 1889) [<italic><tp:taxon-name><tp:taxon-name-part taxon-name-part-type="genus" reg="Goniadera">Goniadera</tp:taxon-name-part></tp:taxon-name></italic>], comb. nov.</p><p>= <italic><tp:taxon-name><tp:taxon-name-part taxon-name-part-type="genus" reg="Aemymone">Aemymone</tp:taxon-name-part><tp:taxon-name-part taxon-name-part-type="species" reg="bordoni">bordoni</tp:taxon-name-part></tp:taxon-name></italic> Marcuzzi, 1994. Synonymy by <xref ref-type="bibr" rid="B49">Ferrer and Delatour (2007)</xref>.</p><p><italic><tp:taxon-name><tp:taxon-name-part taxon-name-part-type="genus" reg="Aemymone">Aemymone</tp:taxon-name-part><tp:taxon-name-part taxon-name-part-type="species" reg="striatipennis">striatipennis</tp:taxon-name-part></tp:taxon-name></italic> (Pic, 1934) [<italic><tp:taxon-name><tp:taxon-name-part taxon-name-part-type="genus" reg="Anaedus">Anaedus</tp:taxon-name-part></tp:taxon-name></italic>], comb. nov. Synonymy with <italic><tp:taxon-name><tp:taxon-name-part taxon-name-part-type="genus" reg="Aemymone">A.</tp:taxon-name-part><tp:taxon-name-part taxon-name-part-type="species" reg="cariosa">cariosa</tp:taxon-name-part></tp:taxon-name></italic> Fairmaire, 1873 by <xref ref-type="bibr" rid="B49">Ferrer and Delatour (2007)</xref>.</p><p>= <italic><tp:taxon-name><tp:taxon-name-part taxon-name-part-type="genus" reg="Goniadera">Goniadera</tp:taxon-name-part><tp:taxon-name-part taxon-name-part-type="species" reg="cariosa">cariosa</tp:taxon-name-part></tp:taxon-name></italic> Fairmaire, 1873. Junior primary homonym (in <italic><tp:taxon-name><tp:taxon-name-part taxon-name-part-type="genus" reg="Goniadera">Goniadera</tp:taxon-name-part></tp:taxon-name></italic>) and secondary homonym (in <italic><tp:taxon-name><tp:taxon-name-part taxon-name-part-type="genus" reg="Aemymone">Aemymone</tp:taxon-name-part></tp:taxon-name></italic>) of <italic><tp:taxon-name><tp:taxon-name-part taxon-name-part-type="genus" reg="Goniadera">Goniadera</tp:taxon-name-part><tp:taxon-name-part taxon-name-part-type="species" reg="cariosa">cariosa</tp:taxon-name-part></tp:taxon-name></italic> Bates, 1868.</p><p>= <italic><tp:taxon-name><tp:taxon-name-part taxon-name-part-type="genus" reg="Aemymone">Aemymone</tp:taxon-name-part><tp:taxon-name-part taxon-name-part-type="species" reg="silvanae">silvanae</tp:taxon-name-part></tp:taxon-name></italic> Marcuzzi, 1994. Synonymy by <xref ref-type="bibr" rid="B49">Ferrer and Delatour (2007)</xref>.</p></tp:treatment-sec><tp:treatment-sec sec-type="notes" id="SECID0E5UCI"><title>Note.</title><p>As noted above, <italic><tp:taxon-name><tp:taxon-name-part taxon-name-part-type="genus" reg="Goniadera">Goniadera</tp:taxon-name-part><tp:taxon-name-part taxon-name-part-type="species" reg="cariosa">cariosa</tp:taxon-name-part></tp:taxon-name></italic> Fairmaire, 1873 is a primary homonym of <italic><tp:taxon-name><tp:taxon-name-part taxon-name-part-type="genus" reg="Goniaderia">Goniaderia</tp:taxon-name-part><tp:taxon-name-part taxon-name-part-type="species" reg="cariosa">cariosa</tp:taxon-name-part></tp:taxon-name></italic> Bates, 1868, and now that both species are included in <italic><tp:taxon-name><tp:taxon-name-part taxon-name-part-type="genus" reg="Aemymone">Aemymone</tp:taxon-name-part></tp:taxon-name></italic>, it is also a secondary homonym. Although both species may have been described to accommodate an unavailable Dejean species by the same name (Bates 1968; <xref ref-type="bibr" rid="B49">Ferrer and Delatour 2007</xref>), the original descriptions suggest that each author formulated their description based on different specimens. To deal with the homonymy, <italic><tp:taxon-name><tp:taxon-name-part taxon-name-part-type="genus" reg="Aemymone">Aemymone</tp:taxon-name-part><tp:taxon-name-part taxon-name-part-type="species" reg="striatipennis">striatipennis</tp:taxon-name-part></tp:taxon-name></italic> (Pic, 1934), which was synonymized by <xref ref-type="bibr" rid="B49">Ferrer and Delatour (2007)</xref> with <italic><tp:taxon-name><tp:taxon-name-part taxon-name-part-type="genus" reg="Aemymone">Aemymone</tp:taxon-name-part><tp:taxon-name-part taxon-name-part-type="species" reg="cariosa">cariosa</tp:taxon-name-part></tp:taxon-name></italic> (Fairmaire, 1873) is considered the valid name. Type specimens of both species must be examined before a decision can be made about whether Fairmaire’s <italic><tp:taxon-name><tp:taxon-name-part taxon-name-part-type="genus" reg="Aemymone">A.</tp:taxon-name-part><tp:taxon-name-part taxon-name-part-type="species" reg="cariosa">cariosa</tp:taxon-name-part></tp:taxon-name></italic> is a subjective synonym of Bates’.</p></tp:treatment-sec><tp:treatment-sec><!--Section generated to contain objects referenced in tp:taxon-treatment.--><fig id="F6" position="float" orientation="portrait"><object-id xmlns:xlink="http://www.w3.org/1999/xlink" content-type="doi" xlink:type="simple">10.3897/zookeys.1172.103149.figures21-28</object-id><object-id xmlns:xlink="http://www.w3.org/1999/xlink" content-type="arpha" xlink:type="simple">AB5BA0A9-D983-53FB-848E-A99EA560893B</object-id><label>Figures 21–28.</label><caption><p>Dorsal habitus of representatives of <tp:taxon-name><tp:taxon-name-part taxon-name-part-type="tribe">Goniaderini</tp:taxon-name-part></tp:taxon-name> genera. <bold>21</bold>) <italic><tp:taxon-name><tp:taxon-name-part taxon-name-part-type="genus" reg="Aemymone">Aemymone</tp:taxon-name-part><tp:taxon-name-part taxon-name-part-type="species" reg="cariosa">cariosa</tp:taxon-name-part></tp:taxon-name></italic><xref ref-type="bibr" rid="B40">Fairmaire 1873</xref><bold>22</bold><italic><tp:taxon-name><tp:taxon-name-part taxon-name-part-type="genus" reg="Goniadera">Goniadera</tp:taxon-name-part><tp:taxon-name-part taxon-name-part-type="species" reg="repanda">repanda</tp:taxon-name-part></tp:taxon-name></italic> (Fabricius, 1801) <bold>23</bold><italic><tp:taxon-name><tp:taxon-name-part taxon-name-part-type="genus" reg="Phymatestes">Phymatestes</tp:taxon-name-part><tp:taxon-name-part taxon-name-part-type="species" reg="spathifer">spathifer</tp:taxon-name-part></tp:taxon-name></italic> Gebien, 1928 <bold>24</bold><italic><tp:taxon-name><tp:taxon-name-part taxon-name-part-type="genus" reg="Spinolagriella">Spinolagriella</tp:taxon-name-part></tp:taxon-name></italic> sp. <bold>25</bold><italic><tp:taxon-name><tp:taxon-name-part taxon-name-part-type="genus" reg="Opatresthes">Opatresthes</tp:taxon-name-part><tp:taxon-name-part taxon-name-part-type="species" reg="quadrinodosus">quadrinodosus</tp:taxon-name-part></tp:taxon-name></italic> Gebien, 1928 <bold>26</bold><italic><tp:taxon-name><tp:taxon-name-part taxon-name-part-type="genus" reg="Xanthicles">Xanthicles</tp:taxon-name-part><tp:taxon-name-part taxon-name-part-type="species" reg="caraboides">caraboides</tp:taxon-name-part></tp:taxon-name></italic> Champion, 1886 <bold>27</bold><italic><tp:taxon-name><tp:taxon-name-part taxon-name-part-type="genus" reg="Lyprochelyda">Lyprochelyda</tp:taxon-name-part></tp:taxon-name></italic> sp. <bold>28</bold><italic><tp:taxon-name><tp:taxon-name-part taxon-name-part-type="genus" reg="Ancylopoma">Ancylopoma</tp:taxon-name-part><tp:taxon-name-part taxon-name-part-type="species" reg="punctigera">punctigera</tp:taxon-name-part></tp:taxon-name></italic> Pascoe, 1871, holotype. Scale bars: 1 mm (<bold>22, 26</bold>); 2 mm (<bold>19, 23–25</bold>); 5 mm (<bold>20, 21</bold>).</p></caption><graphic xmlns:xlink="http://www.w3.org/1999/xlink" xlink:href="zookeys-1172-155_article-103149__-g006.jpg" position="float" orientation="portrait" xlink:type="simple" id="oo_884417.jpg"><uri content-type="original_file" xlink:type="simple">https://binary.pensoft.net/fig/884417</uri></graphic></fig></tp:treatment-sec><ref-list><ref id="B40"><mixed-citation xmlns:xlink="http://www.w3.org/1999/xlink" xlink:type="simple"><person-group><name name-style="western"><surname>Fairmaire</surname><given-names>L</given-names></name></person-group> (<year>1873</year>) <article-title>Description de quelques Coléoptères Hétéromères de la partie australe de l`Amerique.</article-title><source>Annali del Museo Civico di Storia Naturale di Genova</source><volume>4</volume>: <fpage>531</fpage>–<lpage>535</lpage>.</mixed-citation></ref><ref id="B7"><mixed-citation xmlns:xlink="http://www.w3.org/1999/xlink" xlink:type="simple"><person-group><name name-style="western"><surname>Bates</surname><given-names>F</given-names></name></person-group> (<year>1868</year>) Descriptions of new genera and species of <tp:taxon-name><tp:taxon-name-part taxon-name-part-type="clade">Heteromera</tp:taxon-name-part></tp:taxon-name>. The Transactions of the Entomological Society of London 1868: 259–274, 309–326. [pls 12, 15]<ext-link xlink:href="https://www.biodiversitylibrary.org/page/14787043" ext-link-type="uri" xlink:type="simple">https://www.biodiversitylibrary.org/page/14787043</ext-link></mixed-citation></ref><ref id="B56"><mixed-citation xmlns:xlink="http://www.w3.org/1999/xlink" xlink:type="simple"><person-group><name name-style="western"><surname>Gebien</surname><given-names>H</given-names></name></person-group> (<year>1941</year>) Katalog der Tenebrioniden. Teil II. Mitteilungen der Münchener Entomologischen Gesellschaft 31: 331–362 (Kat. 626–657), 803–834 (Kat. 658–689, 1131–1146 (Kat. 690–705).</mixed-citation></ref><ref id="B10"><mixed-citation xmlns:xlink="http://www.w3.org/1999/xlink" xlink:type="simple"><person-group><name name-style="western"><surname>Blackwelder</surname><given-names>RE</given-names></name></person-group> (<year>1945</year>) <article-title>Checklist of the coleopterous insects of Mexico, Central America, the West Indies, and South America. Part 3. Smithsonian Institution.</article-title><source>Bulletin - United States National Museum</source><volume>185</volume>: <fpage>343</fpage>–<lpage>550</lpage>. <ext-link xlink:href="10.5479/si.03629236.185.3" ext-link-type="doi" xlink:type="simple">https://doi.org/10.5479/si.03629236.185.3</ext-link></mixed-citation></ref><ref id="B49"><mixed-citation xmlns:xlink="http://www.w3.org/1999/xlink" xlink:type="simple"><person-group><name name-style="western"><surname>Ferrer</surname><given-names>J</given-names></name><name name-style="western"><surname>Delatour</surname><given-names>T</given-names></name></person-group> (<year>2007</year>) <article-title>Révision des genres <italic><tp:taxon-name><tp:taxon-name-part taxon-name-part-type="genus">Goniadera</tp:taxon-name-part></tp:taxon-name></italic> Perty, 1830 et <italic><tp:taxon-name><tp:taxon-name-part taxon-name-part-type="genus">Microgoniadera</tp:taxon-name-part></tp:taxon-name></italic> Pic, 1913 (<tp:taxon-name><tp:taxon-name-part taxon-name-part-type="order">Coleoptera</tp:taxon-name-part></tp:taxon-name>: <tp:taxon-name><tp:taxon-name-part taxon-name-part-type="family">Tenebrionidae</tp:taxon-name-part></tp:taxon-name>: <tp:taxon-name><tp:taxon-name-part taxon-name-part-type="subfamily">Lagriinae</tp:taxon-name-part></tp:taxon-name>: <tp:taxon-name><tp:taxon-name-part taxon-name-part-type="tribe">Goniaderini</tp:taxon-name-part></tp:taxon-name>).</article-title><source>Annales Zoologici (Warszawa)</source><volume>57</volume>: <fpage>275</fpage>–<lpage>306</lpage>. <ext-link xlink:href="https://www.ingentaconnect.com/content/miiz/annales/2007/00000057/00000002/art00011" ext-link-type="uri" xlink:type="simple">https://www.ingentaconnect.com/content/miiz/annales/2007/00000057/00000002/art00011</ext-link></mixed-citation></ref><ref id="B18"><mixed-citation xmlns:xlink="http://www.w3.org/1999/xlink" xlink:type="simple"><person-group><name name-style="western"><surname>Bousquet</surname><given-names>Y</given-names></name><name name-style="western"><surname>Thomas</surname><given-names>DB</given-names></name><name name-style="western"><surname>Bouchard</surname><given-names>P</given-names></name><name name-style="western"><surname>Smith</surname><given-names>AD</given-names></name><name name-style="western"><surname>Aalbu</surname><given-names>RL</given-names></name><name name-style="western"><surname>Johnston</surname><given-names>MA</given-names></name><name name-style="western"><surname>Steiner Jr</surname><given-names>WE</given-names></name></person-group> (<year>2018</year>) <article-title>Catalogue of <tp:taxon-name><tp:taxon-name-part taxon-name-part-type="family">Tenebrionidae</tp:taxon-name-part></tp:taxon-name> (<tp:taxon-name><tp:taxon-name-part taxon-name-part-type="order">Coleoptera</tp:taxon-name-part></tp:taxon-name>) of North America.</article-title><source>ZooKeys</source><volume>728</volume>: <fpage>1</fpage>–<lpage>455</lpage>. <ext-link xlink:href="10.3897/zookeys.728.20602" ext-link-type="doi" xlink:type="simple">https://doi.org/10.3897/zookeys.728.20602</ext-link></mixed-citation></ref><ref id="B15"><mixed-citation xmlns:xlink="http://www.w3.org/1999/xlink" xlink:type="simple"><person-group><name name-style="western"><surname>Bouchard</surname><given-names>P</given-names></name><name name-style="western"><surname>Bousquet</surname><given-names>Y</given-names></name><name name-style="western"><surname>Aalbu</surname><given-names>RL</given-names></name><name name-style="western"><surname>Alonso-Zarazaga</surname><given-names>MA</given-names></name><name name-style="western"><surname>Merkl</surname><given-names>O</given-names></name><name name-style="western"><surname>Davies</surname><given-names>AE</given-names></name></person-group> (<year>2021</year>) <article-title>Review of genus-group names in the family <tp:taxon-name><tp:taxon-name-part taxon-name-part-type="family">Tenebrionidae</tp:taxon-name-part></tp:taxon-name> (<tp:taxon-name><tp:taxon-name-part taxon-name-part-type="class">Insecta</tp:taxon-name-part></tp:taxon-name>, <tp:taxon-name><tp:taxon-name-part taxon-name-part-type="order">Coleoptera</tp:taxon-name-part></tp:taxon-name>).</article-title><source>ZooKeys</source><volume>1050</volume>: <fpage>1</fpage>–<lpage>633</lpage>. <ext-link xlink:href="10.3897/zookeys.1050.64217" ext-link-type="doi" xlink:type="simple">https://doi.org/10.3897/zookeys.1050.64217</ext-link></mixed-citation></ref></ref-list></tp:taxon-treatment>
