# Supplementary material for: ﻿Reconstitution of some tribes and genera of Lagriinae (Coleoptera, Tenebrionidae)
Source: Zookeys. 2023 Jul 26;1172:155–202. doi: 10.3897/zookeys.1172.103149 (PMC10398564; doi:10.3897/zookeys.1172.103149)
Supplement: XML Treatment for Opatresthes [file zookeys.1172.103149-treatment7.xml]

<!DOCTYPE tp:taxon-treatment
  PUBLIC "-//TaxonX//DTD Taxonomic Treatment Publishing DTD v0 20100105//EN" "tax-treatment-NSO.dtd">
<tp:taxon-treatment xmlns:tp="http://www.plazi.org/taxpub"><tp:treatment-meta><kwd-group><label>Taxon classification</label><kwd>
                <named-content content-type="kingdom">Animalia</named-content>
              </kwd><kwd>
                <named-content content-type="order">Coleoptera</named-content>
              </kwd><kwd>
                <named-content content-type="family">Tenebrionidae</named-content>
              </kwd></kwd-group><mixed-citation publication-type="journal"><person-group><name><surname>Aalbu</surname><given-names>Rolf L.</given-names></name><name><surname>Kanda</surname><given-names>Kojun</given-names></name><name><surname>Merkl</surname><given-names>Ottó</given-names></name><name><surname>Ivie</surname><given-names>Michael A.</given-names></name><name><surname>Johnston</surname><given-names>M. Andrew</given-names></name></person-group><article-title>﻿Reconstitution of some tribes and genera of <tp:taxon-name><tp:taxon-name-part taxon-name-part-type="subfamily">Lagriinae</tp:taxon-name-part></tp:taxon-name> (<tp:taxon-name><tp:taxon-name-part taxon-name-part-type="order">Coleoptera</tp:taxon-name-part></tp:taxon-name>, <tp:taxon-name><tp:taxon-name-part taxon-name-part-type="family">Tenebrionidae</tp:taxon-name-part></tp:taxon-name>)</article-title><source>Zookeys</source><day>26</day><month>07</month><year>2023</year><volume>1172</volume><fpage>155</fpage><lpage>202</lpage><pub-id pub-id-type="doi">10.3897/zookeys.1172.103149</pub-id></mixed-citation></tp:treatment-meta><tp:nomenclature><label>﻿Genus</label><tp:taxon-name>
              <object-id xmlns:xlink="http://www.w3.org/1999/xlink" content-type="arpha" xlink:type="simple">6A970DCD-0061-5723-AB58-FDFF92646381</object-id>
              <tp:taxon-name-part taxon-name-part-type="genus" reg="Opatresthes">Opatresthes</tp:taxon-name-part>
            </tp:taxon-name><tp:taxon-authority>Gebien, 1928</tp:taxon-authority><tp:taxon-status xmlns:xlink="http://www.w3.org/1999/xlink" xlink:type="simple">stat. rev.</tp:taxon-status><xref ref-type="fig" rid="F6">Fig. 25</xref><tp:nomenclature-citation-list><tp:nomenclature-citation><tp:taxon-name>
                  <tp:taxon-name-part taxon-name-part-type="genus" reg="Opatresthes">Opatresthes</tp:taxon-name-part>
                </tp:taxon-name><comment>Gebien, 1928: 192. Type species: <tp:taxon-name><tp:taxon-name-part taxon-name-part-type="genus" reg="Opatresthes">Opatresthes</tp:taxon-name-part><tp:taxon-name-part taxon-name-part-type="species" reg="binodosa">binodosa</tp:taxon-name-part></tp:taxon-name> Gebien, 1928.</comment></tp:nomenclature-citation></tp:nomenclature-citation-list></tp:nomenclature><tp:treatment-sec sec-type="List of Opatresthes species" id="SECID0EFZCI"><title>List of <tp:taxon-name><tp:taxon-name-part taxon-name-part-type="genus" reg="Opatresthes">Opatresthes</tp:taxon-name-part></tp:taxon-name> species.</title><p><italic><tp:taxon-name><tp:taxon-name-part taxon-name-part-type="genus" reg="Opatresthes">Opatresthes</tp:taxon-name-part><tp:taxon-name-part taxon-name-part-type="species" reg="binodosa">binodosa</tp:taxon-name-part></tp:taxon-name></italic> Gebien, 1928, comb. rest.</p><p><italic><tp:taxon-name><tp:taxon-name-part taxon-name-part-type="genus" reg="Opatresthes">Opatresthes</tp:taxon-name-part><tp:taxon-name-part taxon-name-part-type="species" reg="quadrinodosa">quadrinodosa</tp:taxon-name-part></tp:taxon-name></italic> Gebien, 1928, comb. rest.</p><p><italic><tp:taxon-name><tp:taxon-name-part taxon-name-part-type="genus" reg="Opatresthes">Opatresthes</tp:taxon-name-part><tp:taxon-name-part taxon-name-part-type="species" reg="maesi">maesi</tp:taxon-name-part></tp:taxon-name></italic> (Ferrer &amp; Delatour, 2007) [<italic><tp:taxon-name><tp:taxon-name-part taxon-name-part-type="genus" reg="Goniadera">Goniadera</tp:taxon-name-part></tp:taxon-name></italic>], comb. nov.</p><p><italic><tp:taxon-name><tp:taxon-name-part taxon-name-part-type="genus" reg="Opatresthes">Opatresthes</tp:taxon-name-part><tp:taxon-name-part taxon-name-part-type="species" reg="tuberculifera">tuberculifera</tp:taxon-name-part></tp:taxon-name></italic> (Fairmaire, 1889) [<italic><tp:taxon-name><tp:taxon-name-part taxon-name-part-type="genus" reg="Goniadera">Goniadera</tp:taxon-name-part></tp:taxon-name></italic>], comb. nov.</p></tp:treatment-sec><tp:treatment-sec><!--Section generated to contain objects referenced in tp:taxon-treatment.--><fig id="F6" position="float" orientation="portrait"><object-id xmlns:xlink="http://www.w3.org/1999/xlink" content-type="doi" xlink:type="simple">10.3897/zookeys.1172.103149.figures21-28</object-id><object-id xmlns:xlink="http://www.w3.org/1999/xlink" content-type="arpha" xlink:type="simple">AB5BA0A9-D983-53FB-848E-A99EA560893B</object-id><label>Figures 21–28.</label><caption><p>Dorsal habitus of representatives of <tp:taxon-name><tp:taxon-name-part taxon-name-part-type="tribe">Goniaderini</tp:taxon-name-part></tp:taxon-name> genera. <bold>21</bold>) <italic><tp:taxon-name><tp:taxon-name-part taxon-name-part-type="genus" reg="Aemymone">Aemymone</tp:taxon-name-part><tp:taxon-name-part taxon-name-part-type="species" reg="cariosa">cariosa</tp:taxon-name-part></tp:taxon-name></italic><xref ref-type="bibr" rid="B40">Fairmaire 1873</xref><bold>22</bold><italic><tp:taxon-name><tp:taxon-name-part taxon-name-part-type="genus" reg="Goniadera">Goniadera</tp:taxon-name-part><tp:taxon-name-part taxon-name-part-type="species" reg="repanda">repanda</tp:taxon-name-part></tp:taxon-name></italic> (Fabricius, 1801) <bold>23</bold><italic><tp:taxon-name><tp:taxon-name-part taxon-name-part-type="genus" reg="Phymatestes">Phymatestes</tp:taxon-name-part><tp:taxon-name-part taxon-name-part-type="species" reg="spathifer">spathifer</tp:taxon-name-part></tp:taxon-name></italic> Gebien, 1928 <bold>24</bold><italic><tp:taxon-name><tp:taxon-name-part taxon-name-part-type="genus" reg="Spinolagriella">Spinolagriella</tp:taxon-name-part></tp:taxon-name></italic> sp. <bold>25</bold><italic><tp:taxon-name><tp:taxon-name-part taxon-name-part-type="genus" reg="Opatresthes">Opatresthes</tp:taxon-name-part><tp:taxon-name-part taxon-name-part-type="species" reg="quadrinodosus">quadrinodosus</tp:taxon-name-part></tp:taxon-name></italic> Gebien, 1928 <bold>26</bold><italic><tp:taxon-name><tp:taxon-name-part taxon-name-part-type="genus" reg="Xanthicles">Xanthicles</tp:taxon-name-part><tp:taxon-name-part taxon-name-part-type="species" reg="caraboides">caraboides</tp:taxon-name-part></tp:taxon-name></italic> Champion, 1886 <bold>27</bold><italic><tp:taxon-name><tp:taxon-name-part taxon-name-part-type="genus" reg="Lyprochelyda">Lyprochelyda</tp:taxon-name-part></tp:taxon-name></italic> sp. <bold>28</bold><italic><tp:taxon-name><tp:taxon-name-part taxon-name-part-type="genus" reg="Ancylopoma">Ancylopoma</tp:taxon-name-part><tp:taxon-name-part taxon-name-part-type="species" reg="punctigera">punctigera</tp:taxon-name-part></tp:taxon-name></italic> Pascoe, 1871, holotype. Scale bars: 1 mm (<bold>22, 26</bold>); 2 mm (<bold>19, 23–25</bold>); 5 mm (<bold>20, 21</bold>).</p></caption><graphic xmlns:xlink="http://www.w3.org/1999/xlink" xlink:href="zookeys-1172-155_article-103149__-g006.jpg" position="float" orientation="portrait" xlink:type="simple" id="oo_884417.jpg"><uri content-type="original_file" xlink:type="simple">https://binary.pensoft.net/fig/884417</uri></graphic></fig></tp:treatment-sec><ref-list><ref id="B40"><mixed-citation xmlns:xlink="http://www.w3.org/1999/xlink" xlink:type="simple"><person-group><name name-style="western"><surname>Fairmaire</surname><given-names>L</given-names></name></person-group> (<year>1873</year>) <article-title>Description de quelques Coléoptères Hétéromères de la partie australe de l`Amerique.</article-title><source>Annali del Museo Civico di Storia Naturale di Genova</source><volume>4</volume>: <fpage>531</fpage>–<lpage>535</lpage>.</mixed-citation></ref></ref-list></tp:taxon-treatment>
