# Supplementary material for: ﻿Reconstitution of some tribes and genera of Lagriinae (Coleoptera, Tenebrionidae)
Source: Zookeys. 2023 Jul 26;1172:155–202. doi: 10.3897/zookeys.1172.103149 (PMC10398564; doi:10.3897/zookeys.1172.103149)
Supplement: XML Treatment for Phymatestes [file zookeys.1172.103149-treatment8.xml]

<!DOCTYPE tp:taxon-treatment
  PUBLIC "-//TaxonX//DTD Taxonomic Treatment Publishing DTD v0 20100105//EN" "tax-treatment-NSO.dtd">
<tp:taxon-treatment xmlns:tp="http://www.plazi.org/taxpub"><tp:treatment-meta><kwd-group><label>Taxon classification</label><kwd>
                <named-content content-type="kingdom">Animalia</named-content>
              </kwd><kwd>
                <named-content content-type="order">Coleoptera</named-content>
              </kwd><kwd>
                <named-content content-type="family">Tenebrionidae</named-content>
              </kwd></kwd-group><mixed-citation publication-type="journal"><person-group><name><surname>Aalbu</surname><given-names>Rolf L.</given-names></name><name><surname>Kanda</surname><given-names>Kojun</given-names></name><name><surname>Merkl</surname><given-names>Ottó</given-names></name><name><surname>Ivie</surname><given-names>Michael A.</given-names></name><name><surname>Johnston</surname><given-names>M. Andrew</given-names></name></person-group><article-title>﻿Reconstitution of some tribes and genera of <tp:taxon-name><tp:taxon-name-part taxon-name-part-type="subfamily">Lagriinae</tp:taxon-name-part></tp:taxon-name> (<tp:taxon-name><tp:taxon-name-part taxon-name-part-type="order">Coleoptera</tp:taxon-name-part></tp:taxon-name>, <tp:taxon-name><tp:taxon-name-part taxon-name-part-type="family">Tenebrionidae</tp:taxon-name-part></tp:taxon-name>)</article-title><source>Zookeys</source><day>26</day><month>07</month><year>2023</year><volume>1172</volume><fpage>155</fpage><lpage>202</lpage><pub-id pub-id-type="doi">10.3897/zookeys.1172.103149</pub-id></mixed-citation></tp:treatment-meta><tp:nomenclature><label>﻿Genus</label><tp:taxon-name>
              <object-id xmlns:xlink="http://www.w3.org/1999/xlink" content-type="arpha" xlink:type="simple">8910DDAD-787A-5B9D-A091-95BEE7E48EC5</object-id>
              <tp:taxon-name-part taxon-name-part-type="genus" reg="Phymatestes">Phymatestes</tp:taxon-name-part>
            </tp:taxon-name><tp:taxon-authority>Pascoe, 1866</tp:taxon-authority><xref ref-type="fig" rid="F6">Figs 23</xref><xref ref-type="fig" rid="F7">, 29</xref><tp:nomenclature-citation-list><tp:nomenclature-citation><tp:taxon-name>
                  <tp:taxon-name-part taxon-name-part-type="genus" reg="Phymatestes">Phymatestes</tp:taxon-name-part>
                </tp:taxon-name><comment>Pascoe, 1866: 142. Type species: <tp:taxon-name><tp:taxon-name-part taxon-name-part-type="genus" reg="Lagria">Lagria</tp:taxon-name-part><tp:taxon-name-part taxon-name-part-type="species" reg="tuberculata">tuberculata</tp:taxon-name-part></tp:taxon-name> Fabricius, 1787.</comment></tp:nomenclature-citation><tp:nomenclature-citation><tp:taxon-name>
                  <tp:taxon-name-part taxon-name-part-type="status">=</tp:taxon-name-part>
                  <tp:taxon-name-part taxon-name-part-type="genus" reg="Gamaxus">Gamaxus</tp:taxon-name-part>
                </tp:taxon-name><comment> Bates, 1868: 315. Type species: <tp:taxon-name><tp:taxon-name-part taxon-name-part-type="genus" reg="Gamaxus">Gamaxus</tp:taxon-name-part><tp:taxon-name-part taxon-name-part-type="species" reg="hauxwellii">hauxwellii</tp:taxon-name-part></tp:taxon-name> Bates, 1868. syn. rest. (original synonymy by <xref ref-type="bibr" rid="B55">Gebien 1928</xref>: 191). </comment></tp:nomenclature-citation></tp:nomenclature-citation-list></tp:nomenclature><tp:treatment-sec sec-type="notes" id="SECID0EH5CI"><title>Note.</title><p><xref ref-type="bibr" rid="B7">Bates (1868</xref>: 315) distinguished <italic><tp:taxon-name><tp:taxon-name-part taxon-name-part-type="genus" reg="Gamaxus">Gamaxus</tp:taxon-name-part></tp:taxon-name></italic> (Fig. <xref ref-type="fig" rid="F7">29</xref>) from <italic><tp:taxon-name><tp:taxon-name-part taxon-name-part-type="genus" reg="Phymatestes">Phymatestes</tp:taxon-name-part></tp:taxon-name></italic> (Fig. <xref ref-type="fig" rid="F6">23</xref>) by havinG “shorter antennae with apical antennomeres strongly transverse with some segments being concave”. <xref ref-type="bibr" rid="B55">Gebien (1928)</xref> studied non-type material identified as <italic><tp:taxon-name><tp:taxon-name-part taxon-name-part-type="genus" reg="Gamaxus">Gamaxus</tp:taxon-name-part></tp:taxon-name></italic> and concluded that it should be a synonym of <italic><tp:taxon-name><tp:taxon-name-part taxon-name-part-type="genus" reg="Phymatestes">Phymatestes</tp:taxon-name-part></tp:taxon-name></italic>, stating that it agrees with <italic><tp:taxon-name><tp:taxon-name-part taxon-name-part-type="genus" reg="Phymatestes">Phymatestes</tp:taxon-name-part></tp:taxon-name></italic> in all essential characters. This synonymy was included in the catalog by <xref ref-type="bibr" rid="B56">Gebien (1941)</xref> and in a subsequent taxonomic study of <italic><tp:taxon-name><tp:taxon-name-part taxon-name-part-type="genus" reg="Phymatestes">Phymatestes</tp:taxon-name-part></tp:taxon-name></italic> (<xref ref-type="bibr" rid="B50">Ferrer and Moraguès 1998</xref>). However, several other catalogs and regional lists have treated <italic><tp:taxon-name><tp:taxon-name-part taxon-name-part-type="genus" reg="Gamaxus">Gamaxus</tp:taxon-name-part></tp:taxon-name></italic> as valid (<xref ref-type="bibr" rid="B10">Blackwelder 1945</xref>; <xref ref-type="bibr" rid="B131">Smith et al. 2015</xref>; <xref ref-type="bibr" rid="B15">Bouchard et al. 2021</xref>), although without any justification for reversing the synonymy.</p><p>During this study, the holotype of <italic><tp:taxon-name><tp:taxon-name-part taxon-name-part-type="genus" reg="Gamaxus">Gamaxus</tp:taxon-name-part><tp:taxon-name-part taxon-name-part-type="species" reg="hauxwelli">hauxwelli</tp:taxon-name-part></tp:taxon-name></italic> Bates, 1868 (Fig. <xref ref-type="fig" rid="F7">29</xref>) was examined and the specimen clearly agrees with <italic><tp:taxon-name><tp:taxon-name-part taxon-name-part-type="genus" reg="Phymatestes">Phymatestes</tp:taxon-name-part></tp:taxon-name></italic> in several important characters. The large body size, parallel form, tuberculate elytra, and femora armed with spines are all consistent with species of <italic><tp:taxon-name><tp:taxon-name-part taxon-name-part-type="genus" reg="Phymatestes">Phymatestes</tp:taxon-name-part></tp:taxon-name></italic>. Furthermore, the shape of the femora and compact antennal segments are identical with <italic><tp:taxon-name><tp:taxon-name-part taxon-name-part-type="genus" reg="Prateus">P.</tp:taxon-name-part><tp:taxon-name-part taxon-name-part-type="species" reg="brevicornis">brevicornis</tp:taxon-name-part></tp:taxon-name></italic> (Lacordaire, 1859) and thus <italic><tp:taxon-name><tp:taxon-name-part taxon-name-part-type="genus" reg="Gamaxus">G.</tp:taxon-name-part><tp:taxon-name-part taxon-name-part-type="species" reg="hauxwelli">hauxwelli</tp:taxon-name-part></tp:taxon-name></italic> Bates, 1868 is considered a new synonym of <italic><tp:taxon-name><tp:taxon-name-part taxon-name-part-type="genus" reg="Prateus">P.</tp:taxon-name-part><tp:taxon-name-part taxon-name-part-type="species" reg="brevicornis">brevicornis</tp:taxon-name-part></tp:taxon-name></italic> (Lacordaire, 1859).</p><fig id="F7" position="float" orientation="portrait"><object-id xmlns:xlink="http://www.w3.org/1999/xlink" content-type="doi" xlink:type="simple">10.3897/zookeys.1172.103149.figure29</object-id><object-id xmlns:xlink="http://www.w3.org/1999/xlink" content-type="arpha" xlink:type="simple">4E9652CE-2439-5B56-BC83-BB3906D88AF8</object-id><label>Figure 29.</label><caption><p>Dorsal habitus of holotype of <italic><tp:taxon-name><tp:taxon-name-part taxon-name-part-type="genus" reg="Gamaxus">Gamaxus</tp:taxon-name-part><tp:taxon-name-part taxon-name-part-type="species" reg="hauxwellii">hauxwellii</tp:taxon-name-part></tp:taxon-name></italic> Bates, 1868 [=<italic><tp:taxon-name><tp:taxon-name-part taxon-name-part-type="genus" reg="Phymatestes">Phymatestes</tp:taxon-name-part><tp:taxon-name-part taxon-name-part-type="species" reg="brevicornis">brevicornis</tp:taxon-name-part></tp:taxon-name></italic> (Lacordaire, 1859)]. Scale bar: 2.5 mm.</p></caption><graphic xmlns:xlink="http://www.w3.org/1999/xlink" xlink:href="zookeys-1172-155_article-103149__-g007.jpg" position="float" orientation="portrait" xlink:type="simple" id="oo_884418.jpg"><uri content-type="original_file" xlink:type="simple">https://binary.pensoft.net/fig/884418</uri></graphic></fig></tp:treatment-sec><tp:treatment-sec><!--Section generated to contain objects referenced in tp:taxon-treatment.--><fig id="F6" position="float" orientation="portrait"><object-id xmlns:xlink="http://www.w3.org/1999/xlink" content-type="doi" xlink:type="simple">10.3897/zookeys.1172.103149.figures21-28</object-id><object-id xmlns:xlink="http://www.w3.org/1999/xlink" content-type="arpha" xlink:type="simple">AB5BA0A9-D983-53FB-848E-A99EA560893B</object-id><label>Figures 21–28.</label><caption><p>Dorsal habitus of representatives of <tp:taxon-name><tp:taxon-name-part taxon-name-part-type="tribe">Goniaderini</tp:taxon-name-part></tp:taxon-name> genera. <bold>21</bold>) <italic><tp:taxon-name><tp:taxon-name-part taxon-name-part-type="genus" reg="Aemymone">Aemymone</tp:taxon-name-part><tp:taxon-name-part taxon-name-part-type="species" reg="cariosa">cariosa</tp:taxon-name-part></tp:taxon-name></italic><xref ref-type="bibr" rid="B40">Fairmaire 1873</xref><bold>22</bold><italic><tp:taxon-name><tp:taxon-name-part taxon-name-part-type="genus" reg="Goniadera">Goniadera</tp:taxon-name-part><tp:taxon-name-part taxon-name-part-type="species" reg="repanda">repanda</tp:taxon-name-part></tp:taxon-name></italic> (Fabricius, 1801) <bold>23</bold><italic><tp:taxon-name><tp:taxon-name-part taxon-name-part-type="genus" reg="Phymatestes">Phymatestes</tp:taxon-name-part><tp:taxon-name-part taxon-name-part-type="species" reg="spathifer">spathifer</tp:taxon-name-part></tp:taxon-name></italic> Gebien, 1928 <bold>24</bold><italic><tp:taxon-name><tp:taxon-name-part taxon-name-part-type="genus" reg="Spinolagriella">Spinolagriella</tp:taxon-name-part></tp:taxon-name></italic> sp. <bold>25</bold><italic><tp:taxon-name><tp:taxon-name-part taxon-name-part-type="genus" reg="Opatresthes">Opatresthes</tp:taxon-name-part><tp:taxon-name-part taxon-name-part-type="species" reg="quadrinodosus">quadrinodosus</tp:taxon-name-part></tp:taxon-name></italic> Gebien, 1928 <bold>26</bold><italic><tp:taxon-name><tp:taxon-name-part taxon-name-part-type="genus" reg="Xanthicles">Xanthicles</tp:taxon-name-part><tp:taxon-name-part taxon-name-part-type="species" reg="caraboides">caraboides</tp:taxon-name-part></tp:taxon-name></italic> Champion, 1886 <bold>27</bold><italic><tp:taxon-name><tp:taxon-name-part taxon-name-part-type="genus" reg="Lyprochelyda">Lyprochelyda</tp:taxon-name-part></tp:taxon-name></italic> sp. <bold>28</bold><italic><tp:taxon-name><tp:taxon-name-part taxon-name-part-type="genus" reg="Ancylopoma">Ancylopoma</tp:taxon-name-part><tp:taxon-name-part taxon-name-part-type="species" reg="punctigera">punctigera</tp:taxon-name-part></tp:taxon-name></italic> Pascoe, 1871, holotype. Scale bars: 1 mm (<bold>22, 26</bold>); 2 mm (<bold>19, 23–25</bold>); 5 mm (<bold>20, 21</bold>).</p></caption><graphic xmlns:xlink="http://www.w3.org/1999/xlink" xlink:href="zookeys-1172-155_article-103149__-g006.jpg" position="float" orientation="portrait" xlink:type="simple" id="oo_884417.jpg"><uri content-type="original_file" xlink:type="simple">https://binary.pensoft.net/fig/884417</uri></graphic></fig></tp:treatment-sec><ref-list><ref id="B40"><mixed-citation xmlns:xlink="http://www.w3.org/1999/xlink" xlink:type="simple"><person-group><name name-style="western"><surname>Fairmaire</surname><given-names>L</given-names></name></person-group> (<year>1873</year>) <article-title>Description de quelques Coléoptères Hétéromères de la partie australe de l`Amerique.</article-title><source>Annali del Museo Civico di Storia Naturale di Genova</source><volume>4</volume>: <fpage>531</fpage>–<lpage>535</lpage>.</mixed-citation></ref><ref id="B55"><mixed-citation xmlns:xlink="http://www.w3.org/1999/xlink" xlink:type="simple"><person-group><name name-style="western"><surname>Gebien</surname><given-names>H</given-names></name></person-group> (<year>1928</year>) Über einige Gruppen amerikanischer Tenebrioniden (Col. Heter.). 2. Teil. Stettiner Entomologische Zeitung 89: 97–164, 167–234.</mixed-citation></ref><ref id="B7"><mixed-citation xmlns:xlink="http://www.w3.org/1999/xlink" xlink:type="simple"><person-group><name name-style="western"><surname>Bates</surname><given-names>F</given-names></name></person-group> (<year>1868</year>) Descriptions of new genera and species of <tp:taxon-name><tp:taxon-name-part taxon-name-part-type="clade">Heteromera</tp:taxon-name-part></tp:taxon-name>. The Transactions of the Entomological Society of London 1868: 259–274, 309–326. [pls 12, 15]<ext-link xlink:href="https://www.biodiversitylibrary.org/page/14787043" ext-link-type="uri" xlink:type="simple">https://www.biodiversitylibrary.org/page/14787043</ext-link></mixed-citation></ref><ref id="B56"><mixed-citation xmlns:xlink="http://www.w3.org/1999/xlink" xlink:type="simple"><person-group><name name-style="western"><surname>Gebien</surname><given-names>H</given-names></name></person-group> (<year>1941</year>) Katalog der Tenebrioniden. Teil II. Mitteilungen der Münchener Entomologischen Gesellschaft 31: 331–362 (Kat. 626–657), 803–834 (Kat. 658–689, 1131–1146 (Kat. 690–705).</mixed-citation></ref><ref id="B50"><mixed-citation xmlns:xlink="http://www.w3.org/1999/xlink" xlink:type="simple"><person-group><name name-style="western"><surname>Ferrer</surname><given-names>J</given-names></name><name name-style="western"><surname>Moraguès</surname><given-names>G</given-names></name></person-group> (<year>1998</year>) <article-title>Contribution à la connaissance des <tp:taxon-name><tp:taxon-name-part taxon-name-part-type="family">Tenebrionidae</tp:taxon-name-part></tp:taxon-name> néotropicaux: le genre <italic><tp:taxon-name><tp:taxon-name-part taxon-name-part-type="genus">Phymatestes</tp:taxon-name-part></tp:taxon-name></italic> Pascoe, 1868 (<tp:taxon-name><tp:taxon-name-part taxon-name-part-type="order">Coleoptera</tp:taxon-name-part></tp:taxon-name>), 1<sup>re</sup> partie: le groupe de <italic><tp:taxon-name><tp:taxon-name-part taxon-name-part-type="genus">Ph.</tp:taxon-name-part><tp:taxon-name-part taxon-name-part-type="species">tuberculatus</tp:taxon-name-part></tp:taxon-name></italic>.</article-title><source>Bulletin de la Société Entomologique de France</source><volume>103</volume>(<issue>4</issue>): <fpage>373</fpage>–<lpage>392</lpage>. <ext-link xlink:href="10.3406/bsef.1998.17446" ext-link-type="doi" xlink:type="simple">https://doi.org/10.3406/bsef.1998.17446</ext-link></mixed-citation></ref><ref id="B10"><mixed-citation xmlns:xlink="http://www.w3.org/1999/xlink" xlink:type="simple"><person-group><name name-style="western"><surname>Blackwelder</surname><given-names>RE</given-names></name></person-group> (<year>1945</year>) <article-title>Checklist of the coleopterous insects of Mexico, Central America, the West Indies, and South America. Part 3. Smithsonian Institution.</article-title><source>Bulletin - United States National Museum</source><volume>185</volume>: <fpage>343</fpage>–<lpage>550</lpage>. <ext-link xlink:href="10.5479/si.03629236.185.3" ext-link-type="doi" xlink:type="simple">https://doi.org/10.5479/si.03629236.185.3</ext-link></mixed-citation></ref><ref id="B131"><mixed-citation xmlns:xlink="http://www.w3.org/1999/xlink" xlink:type="simple"><person-group><name name-style="western"><surname>Smith</surname><given-names>AD</given-names></name><name name-style="western"><surname>Giraldo Mendoza</surname><given-names>AE</given-names></name><name name-style="western"><surname>Flores</surname><given-names>GE</given-names></name><name name-style="western"><surname>Aalbu</surname><given-names>RL</given-names></name></person-group> (<year>2015</year>) <article-title>Beetles (<tp:taxon-name><tp:taxon-name-part taxon-name-part-type="order">Coleoptera</tp:taxon-name-part></tp:taxon-name>) of Peru: A survey of the families. <tp:taxon-name><tp:taxon-name-part taxon-name-part-type="family">Tenebrionidae</tp:taxon-name-part></tp:taxon-name>.</article-title><source>Journal of the Kansas Entomological Society</source><volume>88</volume>(<issue>2</issue>): <fpage>221</fpage>–<lpage>228</lpage>. <ext-link xlink:href="10.2317/kent-88-02-221-228.1" ext-link-type="doi" xlink:type="simple">https://doi.org/10.2317/kent-88-02-221-228.1</ext-link></mixed-citation></ref><ref id="B15"><mixed-citation xmlns:xlink="http://www.w3.org/1999/xlink" xlink:type="simple"><person-group><name name-style="western"><surname>Bouchard</surname><given-names>P</given-names></name><name name-style="western"><surname>Bousquet</surname><given-names>Y</given-names></name><name name-style="western"><surname>Aalbu</surname><given-names>RL</given-names></name><name name-style="western"><surname>Alonso-Zarazaga</surname><given-names>MA</given-names></name><name name-style="western"><surname>Merkl</surname><given-names>O</given-names></name><name name-style="western"><surname>Davies</surname><given-names>AE</given-names></name></person-group> (<year>2021</year>) <article-title>Review of genus-group names in the family <tp:taxon-name><tp:taxon-name-part taxon-name-part-type="family">Tenebrionidae</tp:taxon-name-part></tp:taxon-name> (<tp:taxon-name><tp:taxon-name-part taxon-name-part-type="class">Insecta</tp:taxon-name-part></tp:taxon-name>, <tp:taxon-name><tp:taxon-name-part taxon-name-part-type="order">Coleoptera</tp:taxon-name-part></tp:taxon-name>).</article-title><source>ZooKeys</source><volume>1050</volume>: <fpage>1</fpage>–<lpage>633</lpage>. <ext-link xlink:href="10.3897/zookeys.1050.64217" ext-link-type="doi" xlink:type="simple">https://doi.org/10.3897/zookeys.1050.64217</ext-link></mixed-citation></ref></ref-list></tp:taxon-treatment>
