# Supplementary material for: ﻿Reconstitution of some tribes and genera of Lagriinae (Coleoptera, Tenebrionidae)
Source: Zookeys. 2023 Jul 26;1172:155–202. doi: 10.3897/zookeys.1172.103149 (PMC10398564; doi:10.3897/zookeys.1172.103149)
Supplement: XML Treatment for Anaedus [file zookeys.1172.103149-treatment9.xml]

<!DOCTYPE tp:taxon-treatment
  PUBLIC "-//TaxonX//DTD Taxonomic Treatment Publishing DTD v0 20100105//EN" "tax-treatment-NSO.dtd">
<tp:taxon-treatment xmlns:tp="http://www.plazi.org/taxpub"><tp:treatment-meta><kwd-group><label>Taxon classification</label><kwd>
                <named-content content-type="kingdom">Animalia</named-content>
              </kwd><kwd>
                <named-content content-type="order">Coleoptera</named-content>
              </kwd><kwd>
                <named-content content-type="family">Tenebrionidae</named-content>
              </kwd></kwd-group><mixed-citation publication-type="journal"><person-group><name><surname>Aalbu</surname><given-names>Rolf L.</given-names></name><name><surname>Kanda</surname><given-names>Kojun</given-names></name><name><surname>Merkl</surname><given-names>Ottó</given-names></name><name><surname>Ivie</surname><given-names>Michael A.</given-names></name><name><surname>Johnston</surname><given-names>M. Andrew</given-names></name></person-group><article-title>﻿Reconstitution of some tribes and genera of <tp:taxon-name><tp:taxon-name-part taxon-name-part-type="subfamily">Lagriinae</tp:taxon-name-part></tp:taxon-name> (<tp:taxon-name><tp:taxon-name-part taxon-name-part-type="order">Coleoptera</tp:taxon-name-part></tp:taxon-name>, <tp:taxon-name><tp:taxon-name-part taxon-name-part-type="family">Tenebrionidae</tp:taxon-name-part></tp:taxon-name>)</article-title><source>Zookeys</source><day>26</day><month>07</month><year>2023</year><volume>1172</volume><fpage>155</fpage><lpage>202</lpage><pub-id pub-id-type="doi">10.3897/zookeys.1172.103149</pub-id></mixed-citation></tp:treatment-meta><tp:nomenclature><label>﻿Genus</label><tp:taxon-name>
              <object-id xmlns:xlink="http://www.w3.org/1999/xlink" content-type="arpha" xlink:type="simple">8F8310BC-E759-514A-9D24-80853B48CCC7</object-id>
              <tp:taxon-name-part taxon-name-part-type="genus" reg="Anaedus">Anaedus</tp:taxon-name-part>
            </tp:taxon-name><tp:taxon-authority>Blanchard, 1842</tp:taxon-authority><xref ref-type="fig" rid="F8">Figs 30–41</xref><xref ref-type="fig" rid="F9">, 42–45</xref><tp:nomenclature-citation-list><tp:nomenclature-citation><tp:taxon-name>
                  <tp:taxon-name-part taxon-name-part-type="genus" reg="Anaedus">Anaedus</tp:taxon-name-part>
                </tp:taxon-name><comment>Blanchard, 1842: pl. 14. Type species: <tp:taxon-name><tp:taxon-name-part taxon-name-part-type="genus" reg="Anaedus">Anaedus</tp:taxon-name-part><tp:taxon-name-part taxon-name-part-type="species" reg="punctatissimus">punctatissimus</tp:taxon-name-part></tp:taxon-name> Blanchard, 1842 (Fig. <xref ref-type="fig" rid="F6">27</xref>).</comment></tp:nomenclature-citation><tp:nomenclature-citation><tp:taxon-name>
                  <tp:taxon-name-part taxon-name-part-type="status">=</tp:taxon-name-part>
                  <tp:taxon-name-part taxon-name-part-type="genus" reg="Aspisoma">Aspisoma</tp:taxon-name-part>
                </tp:taxon-name><comment> Duponchel &amp; Chevrolat, 1841: 240. Type species: <tp:taxon-name><tp:taxon-name-part taxon-name-part-type="genus" reg="Aspisoma">Aspisoma</tp:taxon-name-part><tp:taxon-name-part taxon-name-part-type="species" reg="fulvipenne">fulvipenne</tp:taxon-name-part></tp:taxon-name> Duponchel &amp; Chevrolat, 1841. Synonymy by <xref ref-type="bibr" rid="B82">Lacordaire 1859</xref>: 396, junior homonym of <tp:taxon-name><tp:taxon-name-part taxon-name-part-type="genus" reg="Aspisoma">Aspisoma</tp:taxon-name-part></tp:taxon-name> Laporte, 1833 (<tp:taxon-name><tp:taxon-name-part taxon-name-part-type="order">Coleoptera</tp:taxon-name-part></tp:taxon-name>: <tp:taxon-name><tp:taxon-name-part taxon-name-part-type="family">Lampyridae</tp:taxon-name-part></tp:taxon-name>). </comment></tp:nomenclature-citation><tp:nomenclature-citation><tp:taxon-name>
                  <tp:taxon-name-part taxon-name-part-type="status">=</tp:taxon-name-part>
                  <tp:taxon-name-part taxon-name-part-type="genus" reg="Anaedes">Anaedes</tp:taxon-name-part>
                </tp:taxon-name><comment> Agassiz, 1846: 20. Type species: <tp:taxon-name><tp:taxon-name-part taxon-name-part-type="genus" reg="Anaedus">Anaedus</tp:taxon-name-part><tp:taxon-name-part taxon-name-part-type="species" reg="punctatissimus">punctatissimus</tp:taxon-name-part></tp:taxon-name> Blanchard, 1842. Unjustified emendation, not in prevailing usage (<xref ref-type="bibr" rid="B15">Bouchard et al. 2021</xref>). </comment></tp:nomenclature-citation><tp:nomenclature-citation><tp:taxon-name>
                  <tp:taxon-name-part taxon-name-part-type="status">=</tp:taxon-name-part>
                  <tp:taxon-name-part taxon-name-part-type="genus" reg="Aspidosoma">Aspidosoma</tp:taxon-name-part>
                </tp:taxon-name><comment> Agassiz, 1846: 36. Type species: <tp:taxon-name><tp:taxon-name-part taxon-name-part-type="genus" reg="Aspisoma">Aspisoma</tp:taxon-name-part><tp:taxon-name-part taxon-name-part-type="species" reg="fulcipenne">fulcipenne</tp:taxon-name-part></tp:taxon-name> Duponchel &amp; Chevrolat, 1841. Unjustified emendation, not in prevailing usage (<xref ref-type="bibr" rid="B15">Bouchard et al. 2021</xref>). </comment></tp:nomenclature-citation><tp:nomenclature-citation><tp:taxon-name>
                  <tp:taxon-name-part taxon-name-part-type="status">=</tp:taxon-name-part>
                  <tp:taxon-name-part taxon-name-part-type="genus" reg="Microanaedus">Microanaedus</tp:taxon-name-part>
                </tp:taxon-name><comment> Pic, 1923: 16. Type species: <tp:taxon-name><tp:taxon-name-part taxon-name-part-type="genus" reg="Microanaedus">Microanaedus</tp:taxon-name-part><tp:taxon-name-part taxon-name-part-type="species" reg="notatus">notatus</tp:taxon-name-part></tp:taxon-name> Pic, 1923. syn. nov. (Fig. <xref ref-type="fig" rid="F8">36</xref>). </comment></tp:nomenclature-citation><tp:nomenclature-citation><tp:taxon-name>
                  <tp:taxon-name-part taxon-name-part-type="status">=</tp:taxon-name-part>
                  <tp:taxon-name-part taxon-name-part-type="genus" reg="Pengalenganus">Pengalenganus</tp:taxon-name-part>
                </tp:taxon-name><comment> Pic, 1917a: 10. Type species: <tp:taxon-name><tp:taxon-name-part taxon-name-part-type="genus" reg="Pengalenganus">Pengalenganus</tp:taxon-name-part><tp:taxon-name-part taxon-name-part-type="species" reg="inaequalis">inaequalis</tp:taxon-name-part></tp:taxon-name> Pic, 1917a. syn. nov. </comment></tp:nomenclature-citation><tp:nomenclature-citation><tp:taxon-name>
                  <tp:taxon-name-part taxon-name-part-type="status">=</tp:taxon-name-part>
                  <tp:taxon-name-part taxon-name-part-type="genus" reg="Pseudanaedus">Pseudanaedus</tp:taxon-name-part>
                </tp:taxon-name><comment> Gebien, 1921: 107. Type species: <tp:taxon-name><tp:taxon-name-part taxon-name-part-type="genus" reg="Pseudanaedus">Pseudanaedus</tp:taxon-name-part><tp:taxon-name-part taxon-name-part-type="species" reg="biangulatus">biangulatus</tp:taxon-name-part></tp:taxon-name> Gebien, 1921. syn. nov.(Fig. <xref ref-type="fig" rid="F8">37</xref>). </comment></tp:nomenclature-citation><tp:nomenclature-citation><tp:taxon-name>
                  <tp:taxon-name-part taxon-name-part-type="status">=</tp:taxon-name-part>
                  <tp:taxon-name-part taxon-name-part-type="genus" reg="Pseudolyprops">Pseudolyprops</tp:taxon-name-part>
                </tp:taxon-name><comment> Fairmaire, 1882: 236. Type species: <tp:taxon-name><tp:taxon-name-part taxon-name-part-type="genus" reg="Pseudolyprops">Pseudolyprops</tp:taxon-name-part><tp:taxon-name-part taxon-name-part-type="species" reg="dilaticollis">dilaticollis</tp:taxon-name-part></tp:taxon-name> Fairmaire, 1882. syn. nov. (Fig. <xref ref-type="fig" rid="F8">38</xref>). </comment></tp:nomenclature-citation><tp:nomenclature-citation><tp:taxon-name>
                  <tp:taxon-name-part taxon-name-part-type="status">=</tp:taxon-name-part>
                  <tp:taxon-name-part taxon-name-part-type="genus" reg="Spinolyprops">Spinolyprops</tp:taxon-name-part>
                </tp:taxon-name><comment> Pic, 1917a: 12. Type species: <tp:taxon-name><tp:taxon-name-part taxon-name-part-type="genus" reg="Spinolyprops">Spinolyprops</tp:taxon-name-part><tp:taxon-name-part taxon-name-part-type="species" reg="rufithorax">rufithorax</tp:taxon-name-part></tp:taxon-name> Pic, 1917a. syn. nov. (Fig. <xref ref-type="fig" rid="F8">39</xref>). </comment></tp:nomenclature-citation><tp:nomenclature-citation><tp:taxon-name>
                  <tp:taxon-name-part taxon-name-part-type="status">=</tp:taxon-name-part>
                  <tp:taxon-name-part taxon-name-part-type="genus" reg="Spinadaenus">Spinadaenus</tp:taxon-name-part>
                </tp:taxon-name><comment> Pic, 1921: 18. Type species: <tp:taxon-name><tp:taxon-name-part taxon-name-part-type="genus" reg="Spinadaenus">Spinadaenus</tp:taxon-name-part><tp:taxon-name-part taxon-name-part-type="species" reg="singularis">singularis</tp:taxon-name-part></tp:taxon-name> Pic, 1921. syn. nov. (Fig. <xref ref-type="fig" rid="F8">40</xref>). </comment></tp:nomenclature-citation><tp:nomenclature-citation><tp:taxon-name>
                  <tp:taxon-name-part taxon-name-part-type="status">=</tp:taxon-name-part>
                  <tp:taxon-name-part taxon-name-part-type="genus" reg="Sphingocorse">Sphingocorse</tp:taxon-name-part>
                </tp:taxon-name><comment> Gebien, 1921: 110. Type species <tp:taxon-name><tp:taxon-name-part taxon-name-part-type="genus" reg="Sphingocorse">Sphingocorse</tp:taxon-name-part><tp:taxon-name-part taxon-name-part-type="species" reg="angulicollis">angulicollis</tp:taxon-name-part></tp:taxon-name> Gebien, 1921. syn. nov. (Fig. <xref ref-type="fig" rid="F8">41</xref>). </comment></tp:nomenclature-citation><tp:nomenclature-citation><tp:taxon-name>
                  <tp:taxon-name-part taxon-name-part-type="status">=</tp:taxon-name-part>
                  <tp:taxon-name-part taxon-name-part-type="genus" reg="Trichulodes">Trichulodes</tp:taxon-name-part>
                </tp:taxon-name><comment> Carter, 1914: 223. Type species: <tp:taxon-name><tp:taxon-name-part taxon-name-part-type="genus" reg="Trichulodes">Trichulodes</tp:taxon-name-part><tp:taxon-name-part taxon-name-part-type="species" reg="punctatus">punctatus</tp:taxon-name-part></tp:taxon-name> Carter, 1914. Synonymized with <tp:taxon-name><tp:taxon-name-part taxon-name-part-type="genus" reg="Pseudolyprops">Pseudolyprops</tp:taxon-name-part></tp:taxon-name> by <xref ref-type="bibr" rid="B36">Doyen et al. (1990</xref>: 231). </comment></tp:nomenclature-citation></tp:nomenclature-citation-list></tp:nomenclature><tp:treatment-sec sec-type="diagnosis" id="SECID0EWODI"><title>Diagnosis.</title><p><italic><tp:taxon-name><tp:taxon-name-part taxon-name-part-type="genus" reg="Anaedus">Anaedus</tp:taxon-name-part></tp:taxon-name></italic> may be generally differentiated from other <tp:taxon-name><tp:taxon-name-part taxon-name-part-type="tribe">Goniaderini</tp:taxon-name-part></tp:taxon-name> by the following combination of characters: (1) eyes reniform, not completely divided; (2) pronotum transverse, always wider than long, never divided by narrow waist; (3) femora lacking teeth and spines; (4) tarsal formula 5-5-4; (5) elytra with basal lateral margin distinctly serrate; (6) elytral striae in most species, at least confused basally, usually confused throughout entire length.</p><p><italic><tp:taxon-name><tp:taxon-name-part taxon-name-part-type="genus" reg="Anaedus">Anaedus</tp:taxon-name-part></tp:taxon-name></italic> is most similar to <italic><tp:taxon-name><tp:taxon-name-part taxon-name-part-type="genus" reg="Aemymone">Aemymone</tp:taxon-name-part></tp:taxon-name></italic>, <italic><tp:taxon-name><tp:taxon-name-part taxon-name-part-type="genus" reg="Lyprochelyda">Lyprochelyda</tp:taxon-name-part></tp:taxon-name></italic>, and <italic><tp:taxon-name><tp:taxon-name-part taxon-name-part-type="genus" reg="Ancylopoma">Ancylopoma</tp:taxon-name-part></tp:taxon-name></italic>. From <italic><tp:taxon-name><tp:taxon-name-part taxon-name-part-type="genus" reg="Aemymone">Aemymone</tp:taxon-name-part></tp:taxon-name></italic>, it can be distinguished by the setae on the lateral margin of the elytra placed on the lateral carina (in <italic><tp:taxon-name><tp:taxon-name-part taxon-name-part-type="genus" reg="Aemymone">Aemymone</tp:taxon-name-part></tp:taxon-name></italic>, the setae on the lateral margin of the elytra are placed dorsad to the lateral carina). In most species of <italic><tp:taxon-name><tp:taxon-name-part taxon-name-part-type="genus" reg="Anaedus">Anaedus</tp:taxon-name-part></tp:taxon-name></italic>, elytral punctures are nearly always confused (punctures always in linear striae in <italic><tp:taxon-name><tp:taxon-name-part taxon-name-part-type="genus" reg="Aemymone">Aemymone</tp:taxon-name-part></tp:taxon-name></italic>). In <italic><tp:taxon-name><tp:taxon-name-part taxon-name-part-type="genus" reg="Anaedus">Anaedus</tp:taxon-name-part></tp:taxon-name></italic>, the basal lateral margin of the elytron is distinctly serrate (Figs <xref ref-type="fig" rid="F9">42–44</xref>) whereas in <italic><tp:taxon-name><tp:taxon-name-part taxon-name-part-type="genus" reg="Aemymone">Aemymone</tp:taxon-name-part></tp:taxon-name></italic>, the basal lateral margin of the elytron is smooth and never serrate (Fig. <xref ref-type="fig" rid="F9">45</xref>). <italic><tp:taxon-name><tp:taxon-name-part taxon-name-part-type="genus" reg="Lyprochelyda">Lyprochelyda</tp:taxon-name-part></tp:taxon-name></italic> possesses a wide, transverse pronotum and elytra with confused punctures similar to <italic><tp:taxon-name><tp:taxon-name-part taxon-name-part-type="genus" reg="Anaedus">Anaedus</tp:taxon-name-part></tp:taxon-name></italic> but can be distinguished by the presence of a large tooth on the middle and hind femora. <italic><tp:taxon-name><tp:taxon-name-part taxon-name-part-type="genus" reg="Anyclopoma">Anyclopoma</tp:taxon-name-part></tp:taxon-name></italic> possesses elytra with confused punctures like <italic><tp:taxon-name><tp:taxon-name-part taxon-name-part-type="genus" reg="Anaedus">Anaedus</tp:taxon-name-part></tp:taxon-name></italic>, but the width of the base of the pronotum is shorter than the length of pronotum (see <xref ref-type="bibr" rid="B62">Johnston et al. 2022</xref> for additional discussion). These three genera fall close to our expanded concept of <italic><tp:taxon-name><tp:taxon-name-part taxon-name-part-type="genus" reg="Anaedus">Anaedus</tp:taxon-name-part></tp:taxon-name></italic> but seem to us recognizably distinct in the specimens at hand and are here retained as valid genera, though more data are desired to help clarify these relationships in the future.</p><fig id="F8" position="float" orientation="portrait"><object-id xmlns:xlink="http://www.w3.org/1999/xlink" content-type="doi" xlink:type="simple">10.3897/zookeys.1172.103149.figures30-41</object-id><object-id xmlns:xlink="http://www.w3.org/1999/xlink" content-type="arpha" xlink:type="simple">125A414F-E85D-56A5-AEFB-D3F9E95DEFC5</object-id><label>Figures 30–41.</label><caption><p>Dorsal habitus of species of <italic><tp:taxon-name><tp:taxon-name-part taxon-name-part-type="genus" reg="Anaedus">Anaedus</tp:taxon-name-part></tp:taxon-name></italic> Blanchard, 1842 including species belonging to genera synonymized with <italic><tp:taxon-name><tp:taxon-name-part taxon-name-part-type="genus" reg="Anaedus">Anaedus</tp:taxon-name-part></tp:taxon-name></italic> in this paper. <bold>30</bold><italic><tp:taxon-name><tp:taxon-name-part taxon-name-part-type="genus" reg="Anaedus">Anaedus</tp:taxon-name-part><tp:taxon-name-part taxon-name-part-type="species" reg="punctatissimus">punctatissimus</tp:taxon-name-part></tp:taxon-name></italic> Blanchard, 1842, type species of <italic><tp:taxon-name><tp:taxon-name-part taxon-name-part-type="genus" reg="Anaedus">Anaedus</tp:taxon-name-part></tp:taxon-name></italic><bold>31</bold><italic><tp:taxon-name><tp:taxon-name-part taxon-name-part-type="genus" reg="Anaedus">A.</tp:taxon-name-part><tp:taxon-name-part taxon-name-part-type="species" reg="brunneus">brunneus</tp:taxon-name-part></tp:taxon-name></italic> (Ziegler, 1844) <bold>32</bold><italic><tp:taxon-name><tp:taxon-name-part taxon-name-part-type="genus" reg="Anaedus">A.</tp:taxon-name-part><tp:taxon-name-part taxon-name-part-type="species" reg="expansicollis">expansicollis</tp:taxon-name-part></tp:taxon-name></italic> Gebien, 1913, paratype <bold>33</bold><italic><tp:taxon-name><tp:taxon-name-part taxon-name-part-type="genus" reg="Anaedus">A.</tp:taxon-name-part><tp:taxon-name-part taxon-name-part-type="species" reg="explanatus">explanatus</tp:taxon-name-part></tp:taxon-name></italic> Pic, 1917 <bold>34</bold><italic><tp:taxon-name><tp:taxon-name-part taxon-name-part-type="genus" reg="Anaedus">A.</tp:taxon-name-part><tp:taxon-name-part taxon-name-part-type="species" reg="leleupi">leleupi</tp:taxon-name-part></tp:taxon-name></italic> Ardoin, 1876, paratype <bold>35</bold><italic><tp:taxon-name><tp:taxon-name-part taxon-name-part-type="genus" reg="Anaedus">A.</tp:taxon-name-part><tp:taxon-name-part taxon-name-part-type="species" reg="robusticollis">robusticollis</tp:taxon-name-part></tp:taxon-name></italic> Pic, 1921 <bold>36</bold><italic><tp:taxon-name><tp:taxon-name-part taxon-name-part-type="genus" reg="Anaedus">A.</tp:taxon-name-part><tp:taxon-name-part taxon-name-part-type="species" reg="notatus">notatus</tp:taxon-name-part></tp:taxon-name></italic> (Pic, 1923), syntype, type species of <italic><tp:taxon-name><tp:taxon-name-part taxon-name-part-type="genus" reg="Microanaedus">Microanaedus</tp:taxon-name-part></tp:taxon-name></italic> Pic, 1923 <bold>37</bold><italic><tp:taxon-name><tp:taxon-name-part taxon-name-part-type="genus" reg="Anaedus">A.</tp:taxon-name-part><tp:taxon-name-part taxon-name-part-type="species" reg="conradti">conradti</tp:taxon-name-part></tp:taxon-name></italic> (Gebien, 1921), originally described in <italic><tp:taxon-name><tp:taxon-name-part taxon-name-part-type="genus" reg="Pseudanaedus">Pseudanaedus</tp:taxon-name-part></tp:taxon-name></italic> Gebien, 1921 <bold>38</bold><italic><tp:taxon-name><tp:taxon-name-part taxon-name-part-type="genus" reg="Anaedus">A.</tp:taxon-name-part><tp:taxon-name-part taxon-name-part-type="species" reg="dilaticollis">dilaticollis</tp:taxon-name-part></tp:taxon-name></italic> (Fairmaire, 1882), holotype, type species of <italic><tp:taxon-name><tp:taxon-name-part taxon-name-part-type="genus" reg="Pseudolyprops">Pseudolyprops</tp:taxon-name-part></tp:taxon-name></italic> Fairmaire, 1882 <bold>39</bold><italic><tp:taxon-name><tp:taxon-name-part taxon-name-part-type="genus" reg="Anaedus">A.</tp:taxon-name-part><tp:taxon-name-part taxon-name-part-type="species" reg="himalayicus">himalayicus</tp:taxon-name-part></tp:taxon-name></italic> (Kaszab, 1965), originally described in <italic><tp:taxon-name><tp:taxon-name-part taxon-name-part-type="genus" reg="Spinolyprops">Spinolyprops</tp:taxon-name-part></tp:taxon-name></italic> Pic, 1917 <bold>40</bold><italic><tp:taxon-name><tp:taxon-name-part taxon-name-part-type="genus" reg="Anaedus">A.</tp:taxon-name-part><tp:taxon-name-part taxon-name-part-type="species" reg="serrimargo">serrimargo</tp:taxon-name-part></tp:taxon-name></italic> (Gebien, 1914), senior subjective synonym of <italic><tp:taxon-name><tp:taxon-name-part taxon-name-part-type="genus" reg="Spinadaenus">Spinadaenus</tp:taxon-name-part><tp:taxon-name-part taxon-name-part-type="species" reg="singularis">singularis</tp:taxon-name-part></tp:taxon-name></italic> Pic, 1921, the type species of <italic><tp:taxon-name><tp:taxon-name-part taxon-name-part-type="genus" reg="Spinadaenus">Spinadaenus</tp:taxon-name-part></tp:taxon-name></italic> Pic, 1921. <bold>41</bold><italic><tp:taxon-name><tp:taxon-name-part taxon-name-part-type="genus" reg="Anaedus">A.</tp:taxon-name-part><tp:taxon-name-part taxon-name-part-type="species" reg="nepalicus">nepalicus</tp:taxon-name-part></tp:taxon-name></italic> (Kaszab, 1975), originally described in <italic><tp:taxon-name><tp:taxon-name-part taxon-name-part-type="genus" reg="Sphingocorse">Sphingocorse</tp:taxon-name-part></tp:taxon-name></italic> Gebien, 1921. Scale bars: 1 mm. Images lacking scale bars were produced by Otto Merkl and sizes of specimens were not recorded before he passed. Figs <xref ref-type="fig" rid="F8">36</xref>, <xref ref-type="fig" rid="F8">38</xref> taken by Christophe Rivier (MNHN).</p></caption><graphic xmlns:xlink="http://www.w3.org/1999/xlink" xlink:href="zookeys-1172-155_article-103149__-g008.jpg" position="float" orientation="portrait" xlink:type="simple" id="oo_884419.jpg"><uri content-type="original_file" xlink:type="simple">https://binary.pensoft.net/fig/884419</uri></graphic></fig><p>Distinguishing <italic><tp:taxon-name><tp:taxon-name-part taxon-name-part-type="genus" reg="Anaedus">Anaedus</tp:taxon-name-part></tp:taxon-name></italic> and the newly synonymized genera has long been problematic. Characters initially used to distinguish these genera are here considered to be unreliable, especially when many species of this group were examined. <xref ref-type="bibr" rid="B126">Schawaller (2011)</xref> stated this problem, saying “the separation of the genera <italic><tp:taxon-name><tp:taxon-name-part taxon-name-part-type="genus" reg="Pseudolyprops">Pseudolyprops</tp:taxon-name-part></tp:taxon-name></italic> Fairmaire, 1882, <italic><tp:taxon-name><tp:taxon-name-part taxon-name-part-type="genus" reg="Sphingocorse">Sphingocorse</tp:taxon-name-part></tp:taxon-name></italic> Gebien, 1921, and <italic><tp:taxon-name><tp:taxon-name-part taxon-name-part-type="genus" reg="Spinolyprops">Spinolyprops</tp:taxon-name-part></tp:taxon-name></italic> Pic, 1917 within the tribe <tp:taxon-name><tp:taxon-name-part taxon-name-part-type="tribe">Lupropini</tp:taxon-name-part></tp:taxon-name>[sic] is still in a preliminary state and not yet based on discriminating characters.” At that time, <italic><tp:taxon-name><tp:taxon-name-part taxon-name-part-type="genus" reg="Anaedus">Anaedus</tp:taxon-name-part></tp:taxon-name></italic> was placed in <tp:taxon-name><tp:taxon-name-part taxon-name-part-type="tribe">Goniaderini</tp:taxon-name-part></tp:taxon-name> and therefore Schawaller did not include it or other similar genera within <tp:taxon-name><tp:taxon-name-part taxon-name-part-type="tribe">Goniaderini</tp:taxon-name-part></tp:taxon-name> in his discussion and analysis. With our newly updated tribal concepts, the delimitation of these genera required additional investigation.</p><p>We examined 66 species of our broadened concept of <italic><tp:taxon-name><tp:taxon-name-part taxon-name-part-type="genus" reg="Anaedus">Anaedus</tp:taxon-name-part></tp:taxon-name></italic>, including the type species of all newly synonymized genera except <italic><tp:taxon-name><tp:taxon-name-part taxon-name-part-type="genus" reg="Pengaleganus">Pengaleganus</tp:taxon-name-part></tp:taxon-name></italic>. We examined the characters purported to distinguish these groups and discuss them below under specific synonymies. The updated diagnosis above delimits our broad concept of <italic><tp:taxon-name><tp:taxon-name-part taxon-name-part-type="genus" reg="Anaedus">Anaedus</tp:taxon-name-part></tp:taxon-name></italic> from other members of <tp:taxon-name><tp:taxon-name-part taxon-name-part-type="tribe">Goniaderini</tp:taxon-name-part></tp:taxon-name>.</p><p><italic><tp:taxon-name><tp:taxon-name-part taxon-name-part-type="genus" reg="Microanaedus">Microanaedus</tp:taxon-name-part></tp:taxon-name></italic> (Fig. <xref ref-type="fig" rid="F8">36</xref>), known from Sumatra and Gabon, was distinguished from <italic><tp:taxon-name><tp:taxon-name-part taxon-name-part-type="genus" reg="Anaedus">Anaedus</tp:taxon-name-part></tp:taxon-name></italic> by its small size (roughly 5 mm) and the structure of the prothorax, which is described as transverse, laterally crenulate, regularly arched, with posterior corners prominent (<xref ref-type="bibr" rid="B111">Pic 1923</xref>). Both the size and the structure of the prothorax fall clearly within the range of <italic><tp:taxon-name><tp:taxon-name-part taxon-name-part-type="genus" reg="Anaedus">Anaedus</tp:taxon-name-part></tp:taxon-name></italic>. Prominent hind angles are used as a character to distinguish other synonymized genera including <italic><tp:taxon-name><tp:taxon-name-part taxon-name-part-type="genus" reg="Spinolyprops">Spinolyprops</tp:taxon-name-part></tp:taxon-name></italic>. Numerous examined <italic><tp:taxon-name><tp:taxon-name-part taxon-name-part-type="genus" reg="Anaedus">Anaedus</tp:taxon-name-part></tp:taxon-name></italic> species also have this character, and thus it is not reliable for distinguishing genera in this complex. <italic><tp:taxon-name><tp:taxon-name-part taxon-name-part-type="genus" reg="Microanaedus">Microanaedus</tp:taxon-name-part></tp:taxon-name></italic> is placed as a synonym resulting in <italic><tp:taxon-name><tp:taxon-name-part taxon-name-part-type="genus" reg="Anaedus">Anaedus</tp:taxon-name-part><tp:taxon-name-part taxon-name-part-type="species" reg="notatus">notatus</tp:taxon-name-part></tp:taxon-name></italic> (Pic, 1923), comb. nov. and <italic><tp:taxon-name><tp:taxon-name-part taxon-name-part-type="genus" reg="Anaedus">Anaedus</tp:taxon-name-part><tp:taxon-name-part taxon-name-part-type="species" reg="bartolozzii">bartolozzii</tp:taxon-name-part></tp:taxon-name></italic> (Ferrer, 2002), comb. nov.</p><p><italic><tp:taxon-name><tp:taxon-name-part taxon-name-part-type="genus" reg="Pengalenganus">Pengalenganus</tp:taxon-name-part></tp:taxon-name></italic>, known from the Indomalayan region, was also distinguished from <italic><tp:taxon-name><tp:taxon-name-part taxon-name-part-type="genus" reg="Anaedus">Anaedus</tp:taxon-name-part></tp:taxon-name></italic> by the structure of the pronotum, which was described as short, strongly incised anteriorly in the middle, with anterior angles prominent, very constricted posteriorly to the middle, laterally margined and flattened, and laterally posteriorly incised (<xref ref-type="bibr" rid="B106">Pic 1917a</xref>). Although we have not examined specimens attributed to this genus, the description of the pronotum falls within the diversity seen in <italic><tp:taxon-name><tp:taxon-name-part taxon-name-part-type="genus" reg="Anaedus">Anaedus</tp:taxon-name-part></tp:taxon-name></italic>. Additionally, the synonym was first suggested by Kaszab in his unpublished annotations in his physical copy of the <xref ref-type="bibr" rid="B56">Gebien (1941)</xref> Catalog complemented with handwritten remarks “<italic><tp:taxon-name><tp:taxon-name-part taxon-name-part-type="genus" reg="Pengalenganus">Pengalenganus</tp:taxon-name-part></tp:taxon-name></italic> Pic = <italic><tp:taxon-name><tp:taxon-name-part taxon-name-part-type="genus" reg="Anaedus">Anaedus</tp:taxon-name-part></tp:taxon-name></italic>!” and his comment about the type species “9731 <italic><tp:taxon-name><tp:taxon-name-part taxon-name-part-type="genus" reg="Anaedus"/><tp:taxon-name-part taxon-name-part-type="species" reg="inaequalis">inaequalis</tp:taxon-name-part></tp:taxon-name></italic> Pic. Mel. Ent, 23, 1917, 10 Java = <italic><tp:taxon-name><tp:taxon-name-part taxon-name-part-type="genus" reg="Anaedus">Anaedus</tp:taxon-name-part></tp:taxon-name></italic> 9759A.” He spent considerable time studying tenebrionid material deposited in the Muséum national d’Histoire Naturelle, Paris, and very likely saw Pic’s types. This synonymy results in <italic><tp:taxon-name><tp:taxon-name-part taxon-name-part-type="genus" reg="Anaedus">Anaedus</tp:taxon-name-part><tp:taxon-name-part taxon-name-part-type="species" reg="inaequalis">inaequalis</tp:taxon-name-part></tp:taxon-name></italic> (Pic, 1917a), comb. nov., <italic><tp:taxon-name><tp:taxon-name-part taxon-name-part-type="genus" reg="Anaedus">Anaedus</tp:taxon-name-part><tp:taxon-name-part taxon-name-part-type="species" reg="angustatus">angustatus</tp:taxon-name-part></tp:taxon-name></italic> (Pic, 1921), comb. nov., and <italic><tp:taxon-name><tp:taxon-name-part taxon-name-part-type="genus" reg="Anaedus">Anaedus</tp:taxon-name-part><tp:taxon-name-part taxon-name-part-type="species" reg="testaceicornis">testaceicornis</tp:taxon-name-part></tp:taxon-name></italic> (Pic, 1921), comb. nov.</p><p><italic><tp:taxon-name><tp:taxon-name-part taxon-name-part-type="genus" reg="Pseudanaedus">Pseudanaedus</tp:taxon-name-part></tp:taxon-name></italic> (Fig. <xref ref-type="fig" rid="F8">37</xref>), with two species known from Cameroon, is characterized mainly by what Gebien considered to be a deep groove around the dorsal lobe of the eye. However, other species of <italic><tp:taxon-name><tp:taxon-name-part taxon-name-part-type="genus" reg="Anaedus">Anaedus</tp:taxon-name-part></tp:taxon-name></italic> have grooves around the eyes to varying degrees. In South America, this feature seems more prevalent in species with a pronotum with spinose posterior angles. <italic><tp:taxon-name><tp:taxon-name-part taxon-name-part-type="genus" reg="Pseudanaedus">Pseudanaedus</tp:taxon-name-part></tp:taxon-name></italic> was also characterized by being hairy. This character state is also present in numerous <italic><tp:taxon-name><tp:taxon-name-part taxon-name-part-type="genus" reg="Anaedus">Anaedus</tp:taxon-name-part></tp:taxon-name></italic> species, as well as newly synonymized genera (e.g., <italic><tp:taxon-name><tp:taxon-name-part taxon-name-part-type="genus" reg="Pseudolyprops">Pseudolyprops</tp:taxon-name-part></tp:taxon-name></italic> and <italic><tp:taxon-name><tp:taxon-name-part taxon-name-part-type="genus" reg="Spinolyprops">Spinolyprops</tp:taxon-name-part></tp:taxon-name></italic>), and is not diagnostic. Therefore, <italic><tp:taxon-name><tp:taxon-name-part taxon-name-part-type="genus" reg="Pseudanaedus">Pseudanaedus</tp:taxon-name-part></tp:taxon-name></italic> Gebien, 1921 is placed as a synonym of <italic><tp:taxon-name><tp:taxon-name-part taxon-name-part-type="genus" reg="Anaedus">Anaedus</tp:taxon-name-part></tp:taxon-name></italic> resulting in: <italic><tp:taxon-name><tp:taxon-name-part taxon-name-part-type="genus" reg="Anaedus">Anaedus</tp:taxon-name-part><tp:taxon-name-part taxon-name-part-type="species" reg="biangulatus">biangulatus</tp:taxon-name-part></tp:taxon-name></italic> (Gebien, 1921), comb. nov. and <italic><tp:taxon-name><tp:taxon-name-part taxon-name-part-type="genus" reg="Anaedus">Anaedus</tp:taxon-name-part><tp:taxon-name-part taxon-name-part-type="species" reg="conradti">conradti</tp:taxon-name-part></tp:taxon-name></italic> (Gebien, 1921), comb. nov.</p><p><italic><tp:taxon-name><tp:taxon-name-part taxon-name-part-type="genus" reg="Pseudolyprops">Pseudolyprops</tp:taxon-name-part></tp:taxon-name></italic> (Fig. <xref ref-type="fig" rid="F8">38</xref>), distributed in the Australasian and Indomalayan regions, is also distinguished by the shape of the pronotum (<xref ref-type="bibr" rid="B41">Fairmaire 1882</xref>; <xref ref-type="bibr" rid="B139">Wei and Ren 2020</xref>). Again, this is not a diagnostic character and <italic><tp:taxon-name><tp:taxon-name-part taxon-name-part-type="genus" reg="Pseudolyprops">Pseudolyprops</tp:taxon-name-part></tp:taxon-name></italic> is placed in synonymy with <italic><tp:taxon-name><tp:taxon-name-part taxon-name-part-type="genus" reg="Anaedus">Anaedus</tp:taxon-name-part></tp:taxon-name></italic>, resulting in the following new combinations:</p><p><italic><tp:taxon-name><tp:taxon-name-part taxon-name-part-type="genus" reg="Anaedus">Anaedus</tp:taxon-name-part><tp:taxon-name-part taxon-name-part-type="species" reg="anaedoides">anaedoides</tp:taxon-name-part></tp:taxon-name></italic> (Gebien, 1921), comb. nov.</p><p><italic><tp:taxon-name><tp:taxon-name-part taxon-name-part-type="genus" reg="Anaedus">Anaedus</tp:taxon-name-part><tp:taxon-name-part taxon-name-part-type="species" reg="albipes">albipes</tp:taxon-name-part></tp:taxon-name></italic> (Gebien, 1921), comb. nov.</p><p><italic><tp:taxon-name><tp:taxon-name-part taxon-name-part-type="genus" reg="Anaedus">Anaedus</tp:taxon-name-part><tp:taxon-name-part taxon-name-part-type="species" reg="amboinensis">amboinensis</tp:taxon-name-part></tp:taxon-name></italic> (Kaszab, 1964), comb. nov.</p><p><italic><tp:taxon-name><tp:taxon-name-part taxon-name-part-type="genus" reg="Anaedus">Anaedus</tp:taxon-name-part><tp:taxon-name-part taxon-name-part-type="species" reg="amplicollis">amplicollis</tp:taxon-name-part></tp:taxon-name></italic> (Fairmaire, 1896), comb. nov.</p><p><italic><tp:taxon-name><tp:taxon-name-part taxon-name-part-type="genus" reg="Anaedus">Anaedus</tp:taxon-name-part><tp:taxon-name-part taxon-name-part-type="species" reg="australiae">australiae</tp:taxon-name-part></tp:taxon-name></italic> (Carter, 1930), comb. nov.</p><p><italic><tp:taxon-name><tp:taxon-name-part taxon-name-part-type="genus" reg="Anaedus">Anaedus</tp:taxon-name-part><tp:taxon-name-part taxon-name-part-type="species" reg="beloni">beloni</tp:taxon-name-part></tp:taxon-name></italic> (Fairmaire, 1888), comb. nov.</p><p><italic><tp:taxon-name><tp:taxon-name-part taxon-name-part-type="genus" reg="Anaedus">Anaedus</tp:taxon-name-part><tp:taxon-name-part taxon-name-part-type="species" reg="borneensis">borneensis</tp:taxon-name-part></tp:taxon-name></italic> (Pic, 1917b), comb. nov.</p><p><italic><tp:taxon-name><tp:taxon-name-part taxon-name-part-type="genus" reg="Anaedus">Anaedus</tp:taxon-name-part><tp:taxon-name-part taxon-name-part-type="species" reg="carinicollis">carinicollis</tp:taxon-name-part></tp:taxon-name></italic> (Gebien, 1921), comb. nov.</p><p><italic><tp:taxon-name><tp:taxon-name-part taxon-name-part-type="genus" reg="Anaedus">Anaedus</tp:taxon-name-part><tp:taxon-name-part taxon-name-part-type="species" reg="gabonicus">gabonicus</tp:taxon-name-part></tp:taxon-name></italic> (Pic, 1917b), comb. nov.</p><p><italic><tp:taxon-name><tp:taxon-name-part taxon-name-part-type="genus" reg="Anaedus">Anaedus</tp:taxon-name-part><tp:taxon-name-part taxon-name-part-type="species" reg="jacobsoni">jacobsoni</tp:taxon-name-part></tp:taxon-name></italic> (Gebien, 1927), comb. nov.</p><p><italic><tp:taxon-name><tp:taxon-name-part taxon-name-part-type="genus" reg="Anaedus">Anaedus</tp:taxon-name-part><tp:taxon-name-part taxon-name-part-type="species" reg="latus">latus</tp:taxon-name-part></tp:taxon-name></italic> (Pic, 1917b), comb. nov.</p><p><italic><tp:taxon-name><tp:taxon-name-part taxon-name-part-type="genus" reg="Anaedus">Anaedus</tp:taxon-name-part><tp:taxon-name-part taxon-name-part-type="species" reg="longeplicatus">longeplicatus</tp:taxon-name-part></tp:taxon-name></italic> (Gebien, 1921), comb. nov.</p><p><italic><tp:taxon-name><tp:taxon-name-part taxon-name-part-type="genus" reg="Anaedus">Anaedus</tp:taxon-name-part><tp:taxon-name-part taxon-name-part-type="species" reg="major">major</tp:taxon-name-part></tp:taxon-name></italic> (Pic, 1917b), comb. nov.</p><p><italic><tp:taxon-name><tp:taxon-name-part taxon-name-part-type="genus" reg="Anaedus">Anaedus</tp:taxon-name-part><tp:taxon-name-part taxon-name-part-type="species" reg="nigrita">nigrita</tp:taxon-name-part></tp:taxon-name></italic> (Gebien, 1927), comb. nov.</p><p><italic><tp:taxon-name><tp:taxon-name-part taxon-name-part-type="genus" reg="Anaedus">Anaedus</tp:taxon-name-part><tp:taxon-name-part taxon-name-part-type="species" reg="pinguis">pinguis</tp:taxon-name-part></tp:taxon-name></italic> (Gebien, 1927), comb. nov.</p><p><italic><tp:taxon-name><tp:taxon-name-part taxon-name-part-type="genus" reg="Anaedus">Anaedus</tp:taxon-name-part><tp:taxon-name-part taxon-name-part-type="species" reg="punctatus">punctatus</tp:taxon-name-part></tp:taxon-name></italic> (Carter, 1914), comb. nov.</p><p><italic><tp:taxon-name><tp:taxon-name-part taxon-name-part-type="genus" reg="Anaedus">Anaedus</tp:taxon-name-part><tp:taxon-name-part taxon-name-part-type="species" reg="raffrayi">raffrayi</tp:taxon-name-part></tp:taxon-name></italic> (Pic, 1917b), comb. nov.</p><p><italic><tp:taxon-name><tp:taxon-name-part taxon-name-part-type="genus" reg="Anaedus">Anaedus</tp:taxon-name-part><tp:taxon-name-part taxon-name-part-type="species" reg="rufus">rufus</tp:taxon-name-part></tp:taxon-name></italic> (Pic, 1917b), comb. nov.</p><p><italic><tp:taxon-name><tp:taxon-name-part taxon-name-part-type="genus" reg="Anaedus">Anaedus</tp:taxon-name-part><tp:taxon-name-part taxon-name-part-type="species" reg="sumatrensis">sumatrensis</tp:taxon-name-part></tp:taxon-name></italic> (Pic, 1917b), comb. nov.</p><p><italic><tp:taxon-name><tp:taxon-name-part taxon-name-part-type="genus" reg="Anaedus">Anaedus</tp:taxon-name-part><tp:taxon-name-part taxon-name-part-type="species" reg="terminatus">terminatus</tp:taxon-name-part></tp:taxon-name></italic> (Gebien, 1921), comb. nov.</p><p><italic><tp:taxon-name><tp:taxon-name-part taxon-name-part-type="genus" reg="Anaedus">Anaedus</tp:taxon-name-part><tp:taxon-name-part taxon-name-part-type="species" reg="testaceipes">testaceipes</tp:taxon-name-part></tp:taxon-name></italic> (Pic, 1917b), comb. nov.</p><p><italic><tp:taxon-name><tp:taxon-name-part taxon-name-part-type="genus" reg="Spinolyprops">Spinolyprops</tp:taxon-name-part></tp:taxon-name></italic> (Fig. <xref ref-type="fig" rid="F8">39</xref>), known from Asia, was also considered to have a unique prothorax (<xref ref-type="bibr" rid="B106">Pic 1917a</xref>) and was characterized by the color patterning of the elytra. Again, the pronotum falls within the diversity seen in <italic><tp:taxon-name><tp:taxon-name-part taxon-name-part-type="genus" reg="Anaedus">Anaedus</tp:taxon-name-part></tp:taxon-name></italic>. Patterned elytra are also seen in <italic><tp:taxon-name><tp:taxon-name-part taxon-name-part-type="genus" reg="Anaedus">Anaedus</tp:taxon-name-part></tp:taxon-name></italic> species from multiple biogeographic realms as well as <italic><tp:taxon-name><tp:taxon-name-part taxon-name-part-type="genus" reg="Microanaedus">Microanaedus</tp:taxon-name-part></tp:taxon-name></italic> (Fig. <xref ref-type="fig" rid="F8">33</xref>) and thus is not a reliable character to distinguish genera. We place <italic><tp:taxon-name><tp:taxon-name-part taxon-name-part-type="genus" reg="Spinolyprops">Spinolyprops</tp:taxon-name-part></tp:taxon-name></italic> as a synonym of <italic><tp:taxon-name><tp:taxon-name-part taxon-name-part-type="genus" reg="Anaedus">Anaedus</tp:taxon-name-part></tp:taxon-name></italic>, resulting in the following new combinations, and necessitating two new replacement names.</p><p><italic><tp:taxon-name><tp:taxon-name-part taxon-name-part-type="genus" reg="Anaedus">Anaedus</tp:taxon-name-part><tp:taxon-name-part taxon-name-part-type="species" reg="rufithorax">rufithorax</tp:taxon-name-part></tp:taxon-name></italic> (Pic, 1917a), comb. nov.</p><p><italic><tp:taxon-name><tp:taxon-name-part taxon-name-part-type="genus" reg="Anaedus">Anaedus</tp:taxon-name-part><tp:taxon-name-part taxon-name-part-type="species" reg="maculipennis">maculipennis</tp:taxon-name-part></tp:taxon-name></italic> nom. nov. for <italic><tp:taxon-name><tp:taxon-name-part taxon-name-part-type="genus" reg="Spinolyprops">Spinolyprops</tp:taxon-name-part><tp:taxon-name-part taxon-name-part-type="species" reg="maculatus">maculatus</tp:taxon-name-part></tp:taxon-name></italic> Kulzer, 1954: 21. Distribution: Sri Lanka. Secondary homonym of <italic><tp:taxon-name><tp:taxon-name-part taxon-name-part-type="genus" reg="Anaedus">Anaedus</tp:taxon-name-part><tp:taxon-name-part taxon-name-part-type="species" reg="maculatus">maculatus</tp:taxon-name-part></tp:taxon-name></italic> Champion, 1886: 25. Distribution: Nicaragua and Panama.</p><p><italic><tp:taxon-name><tp:taxon-name-part taxon-name-part-type="genus" reg="Anaedus">Anaedus</tp:taxon-name-part><tp:taxon-name-part taxon-name-part-type="species" reg="cribricollis">cribricollis</tp:taxon-name-part></tp:taxon-name></italic> (Schawaller, 2012), comb. nov.</p><fig id="F9" position="float" orientation="portrait"><object-id xmlns:xlink="http://www.w3.org/1999/xlink" content-type="doi" xlink:type="simple">10.3897/zookeys.1172.103149.figures42-45</object-id><object-id xmlns:xlink="http://www.w3.org/1999/xlink" content-type="arpha" xlink:type="simple">80DDE6FB-52D9-5112-B2A0-3A97CD08BD82</object-id><label>Figures 42–45.</label><caption><p>Elytral humerus of <italic><tp:taxon-name><tp:taxon-name-part taxon-name-part-type="genus" reg="Anaedus">Anaedus</tp:taxon-name-part></tp:taxon-name></italic> and <italic><tp:taxon-name><tp:taxon-name-part taxon-name-part-type="genus" reg="Aemymone">Aemymone</tp:taxon-name-part></tp:taxon-name></italic>. <bold>42</bold><italic><tp:taxon-name><tp:taxon-name-part taxon-name-part-type="genus" reg="Anaedus">Anaedus</tp:taxon-name-part><tp:taxon-name-part taxon-name-part-type="species" reg="lateralis">lateralis</tp:taxon-name-part></tp:taxon-name></italic> (Pic, 1917), formerly in <italic><tp:taxon-name><tp:taxon-name-part taxon-name-part-type="genus" reg="Spinolyprops">Spinolyprops</tp:taxon-name-part></tp:taxon-name></italic><bold>43</bold><italic><tp:taxon-name><tp:taxon-name-part taxon-name-part-type="genus" reg="Anaedus">Anaedus</tp:taxon-name-part><tp:taxon-name-part taxon-name-part-type="species" reg="brunneus">brunneus</tp:taxon-name-part></tp:taxon-name></italic> Ziegler, 1844 <bold>44</bold><italic><tp:taxon-name><tp:taxon-name-part taxon-name-part-type="genus" reg="Anaedus">Anaedus</tp:taxon-name-part><tp:taxon-name-part taxon-name-part-type="species" reg="punctatissimus">punctatissimus</tp:taxon-name-part></tp:taxon-name></italic> Blanchard, 1842 <bold>45</bold><italic><tp:taxon-name><tp:taxon-name-part taxon-name-part-type="genus" reg="Aemymone">Aemymone</tp:taxon-name-part></tp:taxon-name></italic> sp.</p></caption><graphic xmlns:xlink="http://www.w3.org/1999/xlink" xlink:href="zookeys-1172-155_article-103149__-g009.jpg" position="float" orientation="portrait" xlink:type="simple" id="oo_884420.jpg"><uri content-type="original_file" xlink:type="simple">https://binary.pensoft.net/fig/884420</uri></graphic></fig><p><italic><tp:taxon-name><tp:taxon-name-part taxon-name-part-type="genus" reg="Anaedus">Anaedus</tp:taxon-name-part><tp:taxon-name-part taxon-name-part-type="species" reg="himalayicus">himalayicus</tp:taxon-name-part></tp:taxon-name></italic> (Kaszab, 1965), comb. nov.</p><p><italic><tp:taxon-name><tp:taxon-name-part taxon-name-part-type="genus" reg="Anaedus">Anaedus</tp:taxon-name-part><tp:taxon-name-part taxon-name-part-type="species" reg="lateralis">lateralis</tp:taxon-name-part></tp:taxon-name></italic> (Pic, 1917a), comb. nov.</p><p><italic><tp:taxon-name><tp:taxon-name-part taxon-name-part-type="genus" reg="Anaedus">Anaedus</tp:taxon-name-part><tp:taxon-name-part taxon-name-part-type="species" reg="ottomerkli">ottomerkli</tp:taxon-name-part></tp:taxon-name></italic> nom. nov., for <italic><tp:taxon-name><tp:taxon-name-part taxon-name-part-type="genus" reg="Anaedus">Anaedus</tp:taxon-name-part><tp:taxon-name-part taxon-name-part-type="species" reg="lateralis">lateralis</tp:taxon-name-part></tp:taxon-name></italic> Pic, 1923: 16. Distribution: Vietnam. Secondary homonym of <italic><tp:taxon-name><tp:taxon-name-part taxon-name-part-type="genus" reg="Anaedus">Anaedus</tp:taxon-name-part><tp:taxon-name-part taxon-name-part-type="species" reg="lateralis">lateralis</tp:taxon-name-part></tp:taxon-name></italic> (Pic, 1917a: 12) [<tp:taxon-name><tp:taxon-name-part taxon-name-part-type="genus" reg="Spinolyprops">Spinolyprops</tp:taxon-name-part></tp:taxon-name>]. Distribution: Myanmar, Thailand, Laos, Malaysia, and Indonesia.</p><p><italic><tp:taxon-name><tp:taxon-name-part taxon-name-part-type="genus" reg="Anaedus">Anaedus</tp:taxon-name-part><tp:taxon-name-part taxon-name-part-type="species" reg="pakistanicus">pakistanicus</tp:taxon-name-part></tp:taxon-name></italic> (Schawaller, 1996), comb. nov.</p><p><italic><tp:taxon-name><tp:taxon-name-part taxon-name-part-type="genus" reg="Anaedus">Anaedus</tp:taxon-name-part><tp:taxon-name-part taxon-name-part-type="species" reg="thailandicus">thailandicus</tp:taxon-name-part></tp:taxon-name></italic> (Schawaller, 2012), comb. nov.</p><p><italic><tp:taxon-name><tp:taxon-name-part taxon-name-part-type="genus" reg="Anaedus">Anaedus</tp:taxon-name-part><tp:taxon-name-part taxon-name-part-type="species" reg="trautneri">trautneri</tp:taxon-name-part></tp:taxon-name></italic> (Schawaller, 1994), comb. nov.</p><p><italic><tp:taxon-name><tp:taxon-name-part taxon-name-part-type="genus" reg="Spinadaenus">Spinadaenus</tp:taxon-name-part></tp:taxon-name></italic> (Fig. <xref ref-type="fig" rid="F8">40</xref>), a monotypic genus known from Borneo, is unique with its extreme laterally spinose pronotum. Many species of <italic><tp:taxon-name><tp:taxon-name-part taxon-name-part-type="genus" reg="Anaedus">Anaedus</tp:taxon-name-part></tp:taxon-name></italic> have a pronotum with undulate margins, and a few species, including <italic><tp:taxon-name><tp:taxon-name-part taxon-name-part-type="genus" reg="Anaedus">Anaedus</tp:taxon-name-part><tp:taxon-name-part taxon-name-part-type="species" reg="serratus">serratus</tp:taxon-name-part></tp:taxon-name></italic> Wei &amp; Ren, 2020 have denticulate lateral margins. Although the pronotum of <italic><tp:taxon-name><tp:taxon-name-part taxon-name-part-type="genus" reg="Spinadaenus">Spinadaenus</tp:taxon-name-part></tp:taxon-name></italic> is very spinose, we believe it represents a single extreme example of the range found within <italic><tp:taxon-name><tp:taxon-name-part taxon-name-part-type="genus" reg="Anaedus">Anaedus</tp:taxon-name-part></tp:taxon-name></italic> and therefore the genus is placed as a synonym of <italic><tp:taxon-name><tp:taxon-name-part taxon-name-part-type="genus" reg="Anaedus">Anaedus</tp:taxon-name-part></tp:taxon-name></italic> resulting in <italic><tp:taxon-name><tp:taxon-name-part taxon-name-part-type="genus" reg="Anaedus">Anaedus</tp:taxon-name-part><tp:taxon-name-part taxon-name-part-type="species" reg="serrimargo">serrimargo</tp:taxon-name-part></tp:taxon-name></italic> (Gebien, 1914), comb. nov. Note that the type species <italic><tp:taxon-name><tp:taxon-name-part taxon-name-part-type="genus" reg="Spinadaenus">Spinadaenus</tp:taxon-name-part><tp:taxon-name-part taxon-name-part-type="species" reg="singularis">singularis</tp:taxon-name-part></tp:taxon-name></italic> Pic, 1921 is considered a junior subjective synonym of <italic><tp:taxon-name><tp:taxon-name-part taxon-name-part-type="genus" reg="Lyprops">Lyprops</tp:taxon-name-part></tp:taxon-name></italic> [sic] <italic><tp:taxon-name><tp:taxon-name-part taxon-name-part-type="genus" reg="Anaedus"/><tp:taxon-name-part taxon-name-part-type="species" reg="serrimargo">serrimargo</tp:taxon-name-part></tp:taxon-name></italic> Gebien, 1914 (<xref ref-type="bibr" rid="B58">Grimm and Schawaller 2021</xref>).</p><p><italic><tp:taxon-name><tp:taxon-name-part taxon-name-part-type="genus" reg="Sphingocorse">Sphingocorse</tp:taxon-name-part></tp:taxon-name></italic> (Fig. <xref ref-type="fig" rid="F8">41</xref>), known from Central Africa and Asia, was considered by Gebien to be very close to <italic><tp:taxon-name><tp:taxon-name-part taxon-name-part-type="genus" reg="Pseudanaedus">Pseudanaedus</tp:taxon-name-part></tp:taxon-name></italic>, differing in the shape of the penultimate hind tarsomere and absence of a deep groove around the top of the eye (<xref ref-type="bibr" rid="B52">Gebien 1921</xref>). In his key to African ‘<tp:taxon-name><tp:taxon-name-part taxon-name-part-type="subfamily">Heterotarsinae</tp:taxon-name-part></tp:taxon-name>’ (an old subfamily concept, which contained <italic><tp:taxon-name><tp:taxon-name-part taxon-name-part-type="genus" reg="Anaedus">Anaedus</tp:taxon-name-part></tp:taxon-name></italic>, <italic><tp:taxon-name><tp:taxon-name-part taxon-name-part-type="genus" reg="Luprops">Luprops</tp:taxon-name-part></tp:taxon-name></italic>, and other genera considered to be similar), <italic><tp:taxon-name><tp:taxon-name-part taxon-name-part-type="genus" reg="Sphingocorse">Sphingocorse</tp:taxon-name-part></tp:taxon-name></italic> and <italic><tp:taxon-name><tp:taxon-name-part taxon-name-part-type="genus" reg="Pseudanaedus">Pseudanaedus</tp:taxon-name-part></tp:taxon-name></italic> are distinguished from <italic><tp:taxon-name><tp:taxon-name-part taxon-name-part-type="genus" reg="Anaedus">Anaedus</tp:taxon-name-part></tp:taxon-name></italic> by the shape of the pronotum. Again, the shape of the pronotum is not distinct and falls within the diversity of forms seen In <italic><tp:taxon-name><tp:taxon-name-part taxon-name-part-type="genus" reg="Anaedus">Anaedus</tp:taxon-name-part></tp:taxon-name></italic>. We place <italic><tp:taxon-name><tp:taxon-name-part taxon-name-part-type="genus" reg="Sphingocorse">Sphingocorse</tp:taxon-name-part></tp:taxon-name></italic> in synonymy with <italic><tp:taxon-name><tp:taxon-name-part taxon-name-part-type="genus" reg="Anaedus">Anaedus</tp:taxon-name-part></tp:taxon-name></italic>, resulting in the following new combinations, and necessitating one new replacement name.</p><p><italic><tp:taxon-name><tp:taxon-name-part taxon-name-part-type="genus" reg="Anaedus">Anaedus</tp:taxon-name-part><tp:taxon-name-part taxon-name-part-type="species" reg="angulicollis">angulicollis</tp:taxon-name-part></tp:taxon-name></italic> (Gebien, 1921), comb. nov.</p><p><italic><tp:taxon-name><tp:taxon-name-part taxon-name-part-type="genus" reg="Anaedus">Anaedus</tp:taxon-name-part><tp:taxon-name-part taxon-name-part-type="species" reg="nepalicus">nepalicus</tp:taxon-name-part></tp:taxon-name></italic> (Kaszab, 1975), comb. nov.</p><p><italic><tp:taxon-name><tp:taxon-name-part taxon-name-part-type="genus" reg="Anaedus">Anaedus</tp:taxon-name-part><tp:taxon-name-part taxon-name-part-type="species" reg="maculipennis">maculipennis</tp:taxon-name-part></tp:taxon-name></italic> (Schawaller, 2011), comb. nov.</p><p><italic><tp:taxon-name><tp:taxon-name-part taxon-name-part-type="genus" reg="Anaedus">Anaedus</tp:taxon-name-part><tp:taxon-name-part taxon-name-part-type="species" reg="schawalleri">schawalleri</tp:taxon-name-part></tp:taxon-name></italic> nom. nov. for <italic><tp:taxon-name><tp:taxon-name-part taxon-name-part-type="genus" reg="Anaedus">Anaedus</tp:taxon-name-part><tp:taxon-name-part taxon-name-part-type="species" reg="nepalicus">nepalicus</tp:taxon-name-part></tp:taxon-name></italic> Schawaller, 1994: 267. Distribution: Nepal. Secondary homonym of <italic><tp:taxon-name><tp:taxon-name-part taxon-name-part-type="genus" reg="Anaedus">Anaedus</tp:taxon-name-part><tp:taxon-name-part taxon-name-part-type="species" reg="nepalicus">nepalicus</tp:taxon-name-part></tp:taxon-name></italic> (Kaszab, 1975) [<italic><tp:taxon-name><tp:taxon-name-part taxon-name-part-type="genus" reg="Sphingocorse">Sphingocorse</tp:taxon-name-part></tp:taxon-name></italic>]. Distribution: Nepal.</p><p><italic><tp:taxon-name><tp:taxon-name-part taxon-name-part-type="genus" reg="Aspisoma">Aspisoma</tp:taxon-name-part></tp:taxon-name></italic> Duponchel &amp; Chevrolat, 1841 (<tp:taxon-name><tp:taxon-name-part taxon-name-part-type="order">Coleoptera</tp:taxon-name-part></tp:taxon-name>: <tp:taxon-name><tp:taxon-name-part taxon-name-part-type="family">Tenebrionidae</tp:taxon-name-part></tp:taxon-name>) has a complicated taxonomic history, and although its synonymy with <italic><tp:taxon-name><tp:taxon-name-part taxon-name-part-type="genus" reg="Anaedus">Anaedus</tp:taxon-name-part></tp:taxon-name></italic> was established by <xref ref-type="bibr" rid="B82">Lacordaire (1859)</xref> and has persisted to this day, we uncovered additional taxonomic issues concerning this name. The name ‘<italic><tp:taxon-name><tp:taxon-name-part taxon-name-part-type="genus" reg="Aspisoma">Aspisoma</tp:taxon-name-part></tp:taxon-name></italic>’ was published in <xref ref-type="bibr" rid="B32">Dejean’s (1834)</xref> second catalog as a genus belonging to Hétéromères: Ténébrionites but included no available species and thus is not available from that publication (<xref ref-type="bibr" rid="B16">Bousquet and Bouchard 2013</xref>). The name was validated by <xref ref-type="bibr" rid="B37">Duponchel and Chevrolat (1841)</xref> who, referring the name to Dejean, diagnosed the genus and included the type species <italic><tp:taxon-name><tp:taxon-name-part taxon-name-part-type="genus" reg="Aspisoma">Aspisoma</tp:taxon-name-part><tp:taxon-name-part taxon-name-part-type="species" reg="fulvipenne">fulvipenne</tp:taxon-name-part></tp:taxon-name></italic> Duponchel &amp; Chevrolat, 1841. However, the authors failed to realize that the name “<italic><tp:taxon-name><tp:taxon-name-part taxon-name-part-type="genus" reg="Aspisoma">Aspisoma</tp:taxon-name-part></tp:taxon-name></italic>” had already been published by Laporte (1833) for a genus of <tp:taxon-name><tp:taxon-name-part taxon-name-part-type="family">Lampyridae</tp:taxon-name-part></tp:taxon-name> (<tp:taxon-name><tp:taxon-name-part taxon-name-part-type="order">Coleoptera</tp:taxon-name-part></tp:taxon-name>), and thus <italic><tp:taxon-name><tp:taxon-name-part taxon-name-part-type="genus" reg="Aspisoma">Aspisoma</tp:taxon-name-part></tp:taxon-name></italic> Duponchel &amp; Chevrolat, 1841 is a junior homonym of <italic><tp:taxon-name><tp:taxon-name-part taxon-name-part-type="genus" reg="Aspisoma">Aspisoma</tp:taxon-name-part></tp:taxon-name></italic> Laporte, 1833.</p><p>Several papers by <xref ref-type="bibr" rid="B107">Pic (1917b</xref>, <xref ref-type="bibr" rid="B108">1917c</xref>, <xref ref-type="bibr" rid="B113">1932</xref>, <xref ref-type="bibr" rid="B114">1934</xref>) described 14 new species in the genus “<italic><tp:taxon-name><tp:taxon-name-part taxon-name-part-type="genus" reg="Aspisoma">Aspisoma</tp:taxon-name-part></tp:taxon-name></italic>” which have long been confused in catalogs and checklists. <xref ref-type="bibr" rid="B56">Gebien (1941)</xref> recognized these species as belonging to <italic><tp:taxon-name><tp:taxon-name-part taxon-name-part-type="genus" reg="Aspisoma">Aspisoma</tp:taxon-name-part></tp:taxon-name></italic> Duponchel &amp; Chevrolat (<tp:taxon-name><tp:taxon-name-part taxon-name-part-type="family">Tenebrionidae</tp:taxon-name-part></tp:taxon-name>) and therefore included them within the genus <italic><tp:taxon-name><tp:taxon-name-part taxon-name-part-type="genus" reg="Anaedus">Anaedus</tp:taxon-name-part></tp:taxon-name></italic> following Lacordaire’s synonymy. However, <xref ref-type="bibr" rid="B10">Blackwelder (1945)</xref> listed all 14 Pic species in <italic><tp:taxon-name><tp:taxon-name-part taxon-name-part-type="genus" reg="Aspisoma">Aspisoma</tp:taxon-name-part></tp:taxon-name></italic> Laporte (<tp:taxon-name><tp:taxon-name-part taxon-name-part-type="family">Lampyridae</tp:taxon-name-part></tp:taxon-name>) where they have continued to be listed (<xref ref-type="bibr" rid="B96">McDermott 1966</xref>). One of the species described by Pic (<italic><tp:taxon-name><tp:taxon-name-part taxon-name-part-type="genus" reg="Aspisoma">Aspisoma</tp:taxon-name-part><tp:taxon-name-part taxon-name-part-type="species" reg="inangulata">inangulata</tp:taxon-name-part></tp:taxon-name></italic> Pic, 1934) was included as a member of <italic><tp:taxon-name><tp:taxon-name-part taxon-name-part-type="genus" reg="Anaedus">Anaedus</tp:taxon-name-part></tp:taxon-name></italic> by <xref ref-type="bibr" rid="B18">Bousquet et al. (2018)</xref>.</p><p>All four of Pic’s works indicate that the species were meant to be placed in <tp:taxon-name><tp:taxon-name-part taxon-name-part-type="family">Tenebrionidae</tp:taxon-name-part></tp:taxon-name>. In each paper, the species are described between <italic><tp:taxon-name><tp:taxon-name-part taxon-name-part-type="genus" reg="Anaedus">Anaedus</tp:taxon-name-part></tp:taxon-name></italic> and other genera which we here treat as synonyms (e.g., <italic><tp:taxon-name><tp:taxon-name-part taxon-name-part-type="genus" reg="Pseudolyprops">Pseudolyprops</tp:taxon-name-part></tp:taxon-name></italic>). Furthermore, <xref ref-type="bibr" rid="B107">Pic (1917b)</xref> compares one of his species to a species of <italic><tp:taxon-name><tp:taxon-name-part taxon-name-part-type="genus" reg="Anaedus">Anaedus</tp:taxon-name-part></tp:taxon-name></italic>. We have not seen any of these types but from the descriptions and arrangement in his works we are confident that Pic meant to place these species in <italic><tp:taxon-name><tp:taxon-name-part taxon-name-part-type="genus" reg="Aspisoma">Aspisoma</tp:taxon-name-part></tp:taxon-name></italic> Duponchel &amp; Chevrolat (<tp:taxon-name><tp:taxon-name-part taxon-name-part-type="family">Tenebrionidae</tp:taxon-name-part></tp:taxon-name>), though it is not clear if he merely missed Lacordaire’s synonymy or truly intended to return the group to genus rank.</p><p>We recognize the following species as members of <tp:taxon-name><tp:taxon-name-part taxon-name-part-type="family">Tenebrionidae</tp:taxon-name-part></tp:taxon-name>: <tp:taxon-name><tp:taxon-name-part taxon-name-part-type="subfamily">Lagriinae</tp:taxon-name-part></tp:taxon-name> which leaves no western hemisphere species described by Pic remaining in <italic><tp:taxon-name><tp:taxon-name-part taxon-name-part-type="genus" reg="Aspisoma">Aspisoma</tp:taxon-name-part></tp:taxon-name></italic> Laporte (<tp:taxon-name><tp:taxon-name-part taxon-name-part-type="family">Lampyridae</tp:taxon-name-part></tp:taxon-name>). The combinations are restored to <xref ref-type="bibr" rid="B56">Gebien’s (1941)</xref> inclusion within <italic><tp:taxon-name><tp:taxon-name-part taxon-name-part-type="genus" reg="Anaedus">Anaedus</tp:taxon-name-part></tp:taxon-name></italic> and results in the following nomenclatural acts:</p><p><italic><tp:taxon-name><tp:taxon-name-part taxon-name-part-type="genus" reg="Anaedus">Anaedus</tp:taxon-name-part><tp:taxon-name-part taxon-name-part-type="species" reg="boliviensis">boliviensis</tp:taxon-name-part></tp:taxon-name></italic> (Pic, 1934: 36), comb. rest.</p><p><italic><tp:taxon-name><tp:taxon-name-part taxon-name-part-type="genus" reg="Anaedus">Anaedus</tp:taxon-name-part><tp:taxon-name-part taxon-name-part-type="species" reg="claveri">claveri</tp:taxon-name-part></tp:taxon-name></italic> (Pic, 1917c: 13), comb. rest.</p><p><italic><tp:taxon-name><tp:taxon-name-part taxon-name-part-type="genus" reg="Anaedus">Anaedus</tp:taxon-name-part><tp:taxon-name-part taxon-name-part-type="species" reg="diversicollis">diversicollis</tp:taxon-name-part></tp:taxon-name></italic> (Pic, 1917b: 22), comb. rest.</p><p><italic><tp:taxon-name><tp:taxon-name-part taxon-name-part-type="genus" reg="Anaedus">Anaedus</tp:taxon-name-part><tp:taxon-name-part taxon-name-part-type="species" reg="elongatus">elongatus</tp:taxon-name-part></tp:taxon-name></italic> (Pic, 1934: 36), comb. rest.</p><p><italic><tp:taxon-name><tp:taxon-name-part taxon-name-part-type="genus" reg="Anaedus">Anaedus</tp:taxon-name-part><tp:taxon-name-part taxon-name-part-type="species" reg="grimmi">grimmi</tp:taxon-name-part></tp:taxon-name></italic> nom. nov. for <italic><tp:taxon-name><tp:taxon-name-part taxon-name-part-type="genus" reg="Aspisoma">Aspisoma</tp:taxon-name-part><tp:taxon-name-part taxon-name-part-type="species" reg="forticornis">forticornis</tp:taxon-name-part></tp:taxon-name></italic> Pic, 1917b: 23. Distribution: Brazil. Secondary homonym of <italic><tp:taxon-name><tp:taxon-name-part taxon-name-part-type="genus" reg="Anaedus">Anaedus</tp:taxon-name-part><tp:taxon-name-part taxon-name-part-type="species" reg="forticornis">forticornis</tp:taxon-name-part></tp:taxon-name></italic> (Fairmaire, 1883: 35) [<italic><tp:taxon-name><tp:taxon-name-part taxon-name-part-type="genus" reg="Lyprops">Lyprops</tp:taxon-name-part></tp:taxon-name></italic>]. Distribution: Indonesia. See <xref ref-type="bibr" rid="B58">Grimm and Schawaller 2021</xref>.</p><p><italic><tp:taxon-name><tp:taxon-name-part taxon-name-part-type="genus" reg="Anaedus">Anaedus</tp:taxon-name-part><tp:taxon-name-part taxon-name-part-type="species" reg="guyanensis">guyanensis</tp:taxon-name-part></tp:taxon-name></italic> (Pic, 1917b: 22), comb. rest.</p><p><italic><tp:taxon-name><tp:taxon-name-part taxon-name-part-type="genus" reg="Anaedus">Anaedus</tp:taxon-name-part><tp:taxon-name-part taxon-name-part-type="species" reg="holtzi">holtzi</tp:taxon-name-part></tp:taxon-name></italic> (Pic, 1934: 36), comb. rest.</p><p><italic><tp:taxon-name><tp:taxon-name-part taxon-name-part-type="genus" reg="Anaedus">Anaedus</tp:taxon-name-part><tp:taxon-name-part taxon-name-part-type="species" reg="inangulatus">inangulatus</tp:taxon-name-part></tp:taxon-name></italic> (Pic, 1934: 35), comb. rest.</p><p><italic><tp:taxon-name><tp:taxon-name-part taxon-name-part-type="genus" reg="Anaedus">Anaedus</tp:taxon-name-part><tp:taxon-name-part taxon-name-part-type="species" reg="inhumeralis">inhumeralis</tp:taxon-name-part></tp:taxon-name></italic> (Pic, 1917b: 24), comb. rest.</p><p><italic><tp:taxon-name><tp:taxon-name-part taxon-name-part-type="genus" reg="Anaedus">Anaedus</tp:taxon-name-part><tp:taxon-name-part taxon-name-part-type="species" reg="mendesensis">mendesensis</tp:taxon-name-part></tp:taxon-name></italic> (Pic, 1917b: 23), comb. rest.</p><p><italic><tp:taxon-name><tp:taxon-name-part taxon-name-part-type="genus" reg="Anaedus">Anaedus</tp:taxon-name-part><tp:taxon-name-part taxon-name-part-type="species" reg="minutus">minutus</tp:taxon-name-part></tp:taxon-name></italic> (Pic, 1917b: 24), comb. rest.</p><p><italic><tp:taxon-name><tp:taxon-name-part taxon-name-part-type="genus" reg="Anaedus">Anaedus</tp:taxon-name-part><tp:taxon-name-part taxon-name-part-type="species" reg="rufimembris">rufimembris</tp:taxon-name-part></tp:taxon-name></italic> (Pic, 1932: 17), comb. rest.</p><p><italic><tp:taxon-name><tp:taxon-name-part taxon-name-part-type="genus" reg="Anaedus">Anaedus</tp:taxon-name-part><tp:taxon-name-part taxon-name-part-type="species" reg="rufipennis">rufipennis</tp:taxon-name-part></tp:taxon-name></italic> (Pic, 1917b: 23), comb. rest.</p><p><italic><tp:taxon-name><tp:taxon-name-part taxon-name-part-type="genus" reg="Anaedus">Anaedus</tp:taxon-name-part><tp:taxon-name-part taxon-name-part-type="species" reg="subelongatus">subelongatus</tp:taxon-name-part></tp:taxon-name></italic> (Pic, 1932: 17), comb. rest.</p><p><italic><tp:taxon-name><tp:taxon-name-part taxon-name-part-type="genus" reg="Anaedus">Anaedus</tp:taxon-name-part><tp:taxon-name-part taxon-name-part-type="species" reg="minutus">minutus</tp:taxon-name-part></tp:taxon-name></italic> (Pic, 1917b: 24), comb. rest.</p><p><italic><tp:taxon-name><tp:taxon-name-part taxon-name-part-type="genus" reg="Anaedus">Anaedus</tp:taxon-name-part><tp:taxon-name-part taxon-name-part-type="species" reg="minimus">minimus</tp:taxon-name-part></tp:taxon-name></italic> nom. nov. for <italic><tp:taxon-name><tp:taxon-name-part taxon-name-part-type="genus" reg="Anaedus">Anaedus</tp:taxon-name-part><tp:taxon-name-part taxon-name-part-type="species" reg="minutus">minutus</tp:taxon-name-part></tp:taxon-name></italic> Pic, 1938: 16. Distribution: Vietnam. Secondary homonym of <italic><tp:taxon-name><tp:taxon-name-part taxon-name-part-type="genus" reg="Anaedus">Anaedus</tp:taxon-name-part><tp:taxon-name-part taxon-name-part-type="species" reg="minutus">minutus</tp:taxon-name-part></tp:taxon-name></italic> (Pic, 1917b) [<italic><tp:taxon-name><tp:taxon-name-part taxon-name-part-type="genus" reg="Aspisoma">Aspisoma</tp:taxon-name-part></tp:taxon-name></italic>] Distribution: Brazil.</p><p><italic><tp:taxon-name><tp:taxon-name-part taxon-name-part-type="genus" reg="Anaedus">Anaedus</tp:taxon-name-part><tp:taxon-name-part taxon-name-part-type="species" reg="merkli">merkli</tp:taxon-name-part></tp:taxon-name></italic> nom. nov. for <italic><tp:taxon-name><tp:taxon-name-part taxon-name-part-type="genus" reg="Anaedus">Anaedus</tp:taxon-name-part><tp:taxon-name-part taxon-name-part-type="species" reg="diversicollis">diversicollis</tp:taxon-name-part></tp:taxon-name></italic> Pic, 1938: 17. Distribution: Vietnam. Secondary homonym of <italic><tp:taxon-name><tp:taxon-name-part taxon-name-part-type="genus" reg="Anaedus">Anaedus</tp:taxon-name-part><tp:taxon-name-part taxon-name-part-type="species" reg="diversicollis">diversicollis</tp:taxon-name-part></tp:taxon-name></italic> (Pic, 1917b: 22) [<italic><tp:taxon-name><tp:taxon-name-part taxon-name-part-type="genus" reg="Aspisoma">Aspisoma</tp:taxon-name-part></tp:taxon-name></italic>]. Distribution: Guyana.</p></tp:treatment-sec><tp:treatment-sec><!--Section generated to contain objects referenced in tp:taxon-treatment.--><fig id="F6" position="float" orientation="portrait"><object-id xmlns:xlink="http://www.w3.org/1999/xlink" content-type="doi" xlink:type="simple">10.3897/zookeys.1172.103149.figures21-28</object-id><object-id xmlns:xlink="http://www.w3.org/1999/xlink" content-type="arpha" xlink:type="simple">AB5BA0A9-D983-53FB-848E-A99EA560893B</object-id><label>Figures 21–28.</label><caption><p>Dorsal habitus of representatives of <tp:taxon-name><tp:taxon-name-part taxon-name-part-type="tribe">Goniaderini</tp:taxon-name-part></tp:taxon-name> genera. <bold>21</bold>) <italic><tp:taxon-name><tp:taxon-name-part taxon-name-part-type="genus" reg="Aemymone">Aemymone</tp:taxon-name-part><tp:taxon-name-part taxon-name-part-type="species" reg="cariosa">cariosa</tp:taxon-name-part></tp:taxon-name></italic><xref ref-type="bibr" rid="B40">Fairmaire 1873</xref><bold>22</bold><italic><tp:taxon-name><tp:taxon-name-part taxon-name-part-type="genus" reg="Goniadera">Goniadera</tp:taxon-name-part><tp:taxon-name-part taxon-name-part-type="species" reg="repanda">repanda</tp:taxon-name-part></tp:taxon-name></italic> (Fabricius, 1801) <bold>23</bold><italic><tp:taxon-name><tp:taxon-name-part taxon-name-part-type="genus" reg="Phymatestes">Phymatestes</tp:taxon-name-part><tp:taxon-name-part taxon-name-part-type="species" reg="spathifer">spathifer</tp:taxon-name-part></tp:taxon-name></italic> Gebien, 1928 <bold>24</bold><italic><tp:taxon-name><tp:taxon-name-part taxon-name-part-type="genus" reg="Spinolagriella">Spinolagriella</tp:taxon-name-part></tp:taxon-name></italic> sp. <bold>25</bold><italic><tp:taxon-name><tp:taxon-name-part taxon-name-part-type="genus" reg="Opatresthes">Opatresthes</tp:taxon-name-part><tp:taxon-name-part taxon-name-part-type="species" reg="quadrinodosus">quadrinodosus</tp:taxon-name-part></tp:taxon-name></italic> Gebien, 1928 <bold>26</bold><italic><tp:taxon-name><tp:taxon-name-part taxon-name-part-type="genus" reg="Xanthicles">Xanthicles</tp:taxon-name-part><tp:taxon-name-part taxon-name-part-type="species" reg="caraboides">caraboides</tp:taxon-name-part></tp:taxon-name></italic> Champion, 1886 <bold>27</bold><italic><tp:taxon-name><tp:taxon-name-part taxon-name-part-type="genus" reg="Lyprochelyda">Lyprochelyda</tp:taxon-name-part></tp:taxon-name></italic> sp. <bold>28</bold><italic><tp:taxon-name><tp:taxon-name-part taxon-name-part-type="genus" reg="Ancylopoma">Ancylopoma</tp:taxon-name-part><tp:taxon-name-part taxon-name-part-type="species" reg="punctigera">punctigera</tp:taxon-name-part></tp:taxon-name></italic> Pascoe, 1871, holotype. Scale bars: 1 mm (<bold>22, 26</bold>); 2 mm (<bold>19, 23–25</bold>); 5 mm (<bold>20, 21</bold>).</p></caption><graphic xmlns:xlink="http://www.w3.org/1999/xlink" xlink:href="zookeys-1172-155_article-103149__-g006.jpg" position="float" orientation="portrait" xlink:type="simple" id="oo_884417.jpg"><uri content-type="original_file" xlink:type="simple">https://binary.pensoft.net/fig/884417</uri></graphic></fig></tp:treatment-sec><ref-list><ref id="B40"><mixed-citation xmlns:xlink="http://www.w3.org/1999/xlink" xlink:type="simple"><person-group><name name-style="western"><surname>Fairmaire</surname><given-names>L</given-names></name></person-group> (<year>1873</year>) <article-title>Description de quelques Coléoptères Hétéromères de la partie australe de l`Amerique.</article-title><source>Annali del Museo Civico di Storia Naturale di Genova</source><volume>4</volume>: <fpage>531</fpage>–<lpage>535</lpage>.</mixed-citation></ref><ref id="B82"><mixed-citation xmlns:xlink="http://www.w3.org/1999/xlink" xlink:type="simple"><person-group><name name-style="western"><surname>Lacordaire</surname><given-names>T</given-names></name></person-group> (<year>1859</year>) <source>Histoire naturelle des insectes. Genera des coléoptères ou exposé méthodique et critique de tous les genres proposés jusqu’ici dans cet ordre d’insectes. Tome cinquième première partie. Contenant les familles des Ténébrionides, Cistélides, Nilionides, Pythides, Mélandryides, Lagriides, Pédilides, Anthicides, Pyrocroïdes, Mordellides, Rhipiphorides, Stylopides, Meloïdes et Oedémérides.</source><publisher-name>Roret</publisher-name>, <publisher-loc>Paris</publisher-loc>, <size units="page">400 pp</size>.</mixed-citation></ref><ref id="B15"><mixed-citation xmlns:xlink="http://www.w3.org/1999/xlink" xlink:type="simple"><person-group><name name-style="western"><surname>Bouchard</surname><given-names>P</given-names></name><name name-style="western"><surname>Bousquet</surname><given-names>Y</given-names></name><name name-style="western"><surname>Aalbu</surname><given-names>RL</given-names></name><name name-style="western"><surname>Alonso-Zarazaga</surname><given-names>MA</given-names></name><name name-style="western"><surname>Merkl</surname><given-names>O</given-names></name><name name-style="western"><surname>Davies</surname><given-names>AE</given-names></name></person-group> (<year>2021</year>) <article-title>Review of genus-group names in the family <tp:taxon-name><tp:taxon-name-part taxon-name-part-type="family">Tenebrionidae</tp:taxon-name-part></tp:taxon-name> (<tp:taxon-name><tp:taxon-name-part taxon-name-part-type="class">Insecta</tp:taxon-name-part></tp:taxon-name>, <tp:taxon-name><tp:taxon-name-part taxon-name-part-type="order">Coleoptera</tp:taxon-name-part></tp:taxon-name>).</article-title><source>ZooKeys</source><volume>1050</volume>: <fpage>1</fpage>–<lpage>633</lpage>. <ext-link xlink:href="10.3897/zookeys.1050.64217" ext-link-type="doi" xlink:type="simple">https://doi.org/10.3897/zookeys.1050.64217</ext-link></mixed-citation></ref><ref id="B36"><mixed-citation xmlns:xlink="http://www.w3.org/1999/xlink" xlink:type="simple"><person-group><name name-style="western"><surname>Doyen</surname><given-names>JT</given-names></name><name name-style="western"><surname>Matthews</surname><given-names>EG</given-names></name><name name-style="western"><surname>Lawrence</surname><given-names>JF</given-names></name></person-group> (<year>1990</year>) <article-title>Classification and annotated checklist of the Australian genera of <tp:taxon-name><tp:taxon-name-part taxon-name-part-type="family">Tenebrionidae</tp:taxon-name-part></tp:taxon-name> (<tp:taxon-name><tp:taxon-name-part taxon-name-part-type="order">Coleoptera</tp:taxon-name-part></tp:taxon-name>).</article-title><source>Invertebrate Taxonomy</source><volume>3</volume>(<issue>3</issue>): <fpage>229</fpage>–<lpage>260</lpage>. <ext-link xlink:href="10.1071/IT9890229" ext-link-type="doi" xlink:type="simple">https://doi.org/10.1071/IT9890229</ext-link></mixed-citation></ref><ref id="B62"><mixed-citation xmlns:xlink="http://www.w3.org/1999/xlink" xlink:type="simple"><person-group><name name-style="western"><surname>Johnston</surname><given-names>MA</given-names></name><name name-style="western"><surname>Matsumoto</surname><given-names>K</given-names></name><name name-style="western"><surname>Kanda</surname><given-names>K</given-names></name></person-group> (<year>2022</year>) <article-title>Review of the genus <italic><tp:taxon-name><tp:taxon-name-part taxon-name-part-type="genus">Ancylopoma</tp:taxon-name-part></tp:taxon-name></italic> Pascoe with the description of a new species (<tp:taxon-name><tp:taxon-name-part taxon-name-part-type="order">Coleoptera</tp:taxon-name-part></tp:taxon-name>: <tp:taxon-name><tp:taxon-name-part taxon-name-part-type="family">Tenebrionidae</tp:taxon-name-part></tp:taxon-name>: <tp:taxon-name><tp:taxon-name-part taxon-name-part-type="subfamily">Lagriinae</tp:taxon-name-part></tp:taxon-name>).</article-title><source>Annales Zoologici (Warszawa)</source><volume>72</volume>(<issue>1</issue>): <fpage>147</fpage>–<lpage>152</lpage>. <ext-link xlink:href="10.3161/00034541ANZ2022.72.1.013" ext-link-type="doi" xlink:type="simple">https://doi.org/10.3161/00034541ANZ2022.72.1.013</ext-link></mixed-citation></ref><ref id="B126"><mixed-citation xmlns:xlink="http://www.w3.org/1999/xlink" xlink:type="simple"><person-group><name name-style="western"><surname>Schawaller</surname><given-names>W</given-names></name></person-group> (<year>2011</year>) <article-title>Revision of the genera <italic><tp:taxon-name><tp:taxon-name-part taxon-name-part-type="genus">Anaedus</tp:taxon-name-part></tp:taxon-name></italic>, <italic><tp:taxon-name><tp:taxon-name-part taxon-name-part-type="genus">Dichastops</tp:taxon-name-part></tp:taxon-name></italic>, <italic><tp:taxon-name><tp:taxon-name-part taxon-name-part-type="genus">Luprops</tp:taxon-name-part></tp:taxon-name></italic> and <italic><tp:taxon-name><tp:taxon-name-part taxon-name-part-type="genus">Sphingocorse</tp:taxon-name-part></tp:taxon-name></italic> from South Africa and adjacent regions, with description of <italic><tp:taxon-name><tp:taxon-name-part taxon-name-part-type="genus">Capeluprops</tp:taxon-name-part></tp:taxon-name></italic> n. gen. (<tp:taxon-name><tp:taxon-name-part taxon-name-part-type="order">Coleoptera</tp:taxon-name-part></tp:taxon-name>: <tp:taxon-name><tp:taxon-name-part taxon-name-part-type="family">Tenebrionidae</tp:taxon-name-part></tp:taxon-name>: <tp:taxon-name><tp:taxon-name-part taxon-name-part-type="subfamily">Lagriinae</tp:taxon-name-part></tp:taxon-name>: <tp:taxon-name><tp:taxon-name-part taxon-name-part-type="tribe">Lupropini</tp:taxon-name-part></tp:taxon-name>). Stuttgarter Beitrage zur Naturkunde.</article-title><source>Serie A, Biologie</source><volume>4</volume>: <fpage>269</fpage>–<lpage>288</lpage>. [Neue Serie]</mixed-citation></ref><ref id="B111"><mixed-citation xmlns:xlink="http://www.w3.org/1999/xlink" xlink:type="simple"><person-group><name name-style="western"><surname>Pic</surname><given-names>M</given-names></name></person-group> (<year>1923</year>) Coléoptères exotique en partie nouveaux (suite). L’Echange. Revue Linnéenne, 39(413): 11–12, 15–16.</mixed-citation></ref><ref id="B106"><mixed-citation xmlns:xlink="http://www.w3.org/1999/xlink" xlink:type="simple"><person-group><name name-style="western"><surname>Pic</surname><given-names>M</given-names></name></person-group> (<year>1917a</year>) <article-title>Descriptions abégées diverses.</article-title><source>Mélanges Exotico-Entomologiques</source><volume>23</volume>: <fpage>2</fpage>–<lpage>20</lpage>.</mixed-citation></ref><ref id="B56"><mixed-citation xmlns:xlink="http://www.w3.org/1999/xlink" xlink:type="simple"><person-group><name name-style="western"><surname>Gebien</surname><given-names>H</given-names></name></person-group> (<year>1941</year>) Katalog der Tenebrioniden. Teil II. Mitteilungen der Münchener Entomologischen Gesellschaft 31: 331–362 (Kat. 626–657), 803–834 (Kat. 658–689, 1131–1146 (Kat. 690–705).</mixed-citation></ref><ref id="B41"><mixed-citation xmlns:xlink="http://www.w3.org/1999/xlink" xlink:type="simple"><person-group><name name-style="western"><surname>Fairmaire</surname><given-names>L</given-names></name></person-group> (<year>1882</year>) <article-title>Coléoptères Hétéromères de Sumatra.</article-title><source>Notes from the Leyden Museum</source><volume>4</volume>: <fpage>219</fpage>–<lpage>265</lpage>. <ext-link xlink:href="https://www.biodiversitylibrary.org/page/7915651" ext-link-type="uri" xlink:type="simple">https://www.biodiversitylibrary.org/page/7915651</ext-link></mixed-citation></ref><ref id="B139"><mixed-citation xmlns:xlink="http://www.w3.org/1999/xlink" xlink:type="simple"><person-group><name name-style="western"><surname>Wei</surname><given-names>Z</given-names></name><name name-style="western"><surname>Ren</surname><given-names>G</given-names></name></person-group> (<year>2020</year>) <article-title>The genus <italic><tp:taxon-name><tp:taxon-name-part taxon-name-part-type="genus">Anaedus</tp:taxon-name-part></tp:taxon-name></italic> Blanchard, 1842 in China with description of two new species (<tp:taxon-name><tp:taxon-name-part taxon-name-part-type="order">Coleoptera</tp:taxon-name-part></tp:taxon-name>: <tp:taxon-name><tp:taxon-name-part taxon-name-part-type="family">Tenebrionidae</tp:taxon-name-part></tp:taxon-name>: <tp:taxon-name><tp:taxon-name-part taxon-name-part-type="tribe">Goniaderini</tp:taxon-name-part></tp:taxon-name>).</article-title><source>Journal of Asia-Pacific Entomology</source><volume>23</volume>(<issue>1</issue>): <fpage>91</fpage>–<lpage>97</lpage>. <ext-link xlink:href="10.1016/j.aspen.2019.10.010" ext-link-type="doi" xlink:type="simple">https://doi.org/10.1016/j.aspen.2019.10.010</ext-link></mixed-citation></ref><ref id="B58"><mixed-citation xmlns:xlink="http://www.w3.org/1999/xlink" xlink:type="simple"><person-group><name name-style="western"><surname>Grimm</surname><given-names>R</given-names></name><name name-style="western"><surname>Schawaller</surname><given-names>W</given-names></name></person-group> (<year>2021</year>) <article-title>Checklist for the darkling beetles of Borneo (<tp:taxon-name><tp:taxon-name-part taxon-name-part-type="order">Coleoptera</tp:taxon-name-part></tp:taxon-name>: <tp:taxon-name><tp:taxon-name-part taxon-name-part-type="family">Tenebrionidae</tp:taxon-name-part></tp:taxon-name> s. str.).</article-title><source>Integrative Systematics : Stuttgart Contributions to Natural History</source><volume>2</volume>(<issue>1</issue>): <fpage>61</fpage>–<lpage>82</lpage>. <ext-link xlink:href="10.18476/insy.v02.a5" ext-link-type="doi" xlink:type="simple">https://doi.org/10.18476/insy.v02.a5</ext-link></mixed-citation></ref><ref id="B52"><mixed-citation xmlns:xlink="http://www.w3.org/1999/xlink" xlink:type="simple"><person-group><name name-style="western"><surname>Gebien</surname><given-names>H</given-names></name></person-group> (<year>1921</year>) <article-title>Die Tenebrioniden Westafrikas.</article-title><source>Archiv für Naturgeschichte</source><volume>86</volume>(<issue>6</issue>): <fpage>1</fpage>–<lpage>256</lpage>.</mixed-citation></ref><ref id="B32"><mixed-citation xmlns:xlink="http://www.w3.org/1999/xlink" xlink:type="simple"><person-group><name name-style="western"><surname>Dejean</surname><given-names>PFMA</given-names></name></person-group> (<year>1834</year>) Catalogue des coléoptères de la collection de M. le comte Dejean. Deuxième édition. [Livraison 3]. Méquignon-Marvis Père et Fils, Paris, 177–256. <ext-link xlink:href="10.5962/bhl.title.8771" ext-link-type="doi" xlink:type="simple">https://doi.org/10.5962/bhl.title.8771</ext-link></mixed-citation></ref><ref id="B16"><mixed-citation xmlns:xlink="http://www.w3.org/1999/xlink" xlink:type="simple"><person-group><name name-style="western"><surname>Bousquet</surname><given-names>Y</given-names></name><name name-style="western"><surname>Bouchard</surname><given-names>P</given-names></name></person-group> (<year>2013</year>) <article-title>The genera in the second catalogue (1833–1836) of Dejean’s <tp:taxon-name><tp:taxon-name-part taxon-name-part-type="order">Coleoptera</tp:taxon-name-part></tp:taxon-name> collection.</article-title><source>ZooKeys</source><volume>282</volume>: <fpage>1</fpage>–<lpage>219</lpage>. <ext-link xlink:href="10.3897/zookeys.282.4401" ext-link-type="doi" xlink:type="simple">https://doi.org/10.3897/zookeys.282.4401</ext-link></mixed-citation></ref><ref id="B37"><mixed-citation xmlns:xlink="http://www.w3.org/1999/xlink" xlink:type="simple"><person-group><name name-style="western"><surname>Duponchel</surname><given-names>PAJ</given-names></name><name name-style="western"><surname>Chevrolat</surname><given-names>LAA</given-names></name></person-group> (<year>1841</year>) <source><italic><tp:taxon-name><tp:taxon-name-part taxon-name-part-type="genus">Aspisoma</tp:taxon-name-part></tp:taxon-name></italic>. In: d’Orbigny CVD (Ed.) Dictionnaire universel d’histoire naturelle résumant et complétant tous les faits présentés par les encyclopédies, les anciens dictionnaires scientifiques, les oeuvres complètes de Buffon, et les meilleurs traités spéciaux sur les diverses branches des sciences naturelles; donnant la description des êtres et des divers phénomènes de la nature, l’étymologie et la définition des noms scientifiques, et les principales applications des corps organiques et inorganiques, à l’agriculture, à la médecine, aux arts industriels, etc. Tome second. C.</source><publisher-name>Renard</publisher-name>, <publisher-loc>Paris</publisher-loc>, <size units="page">157 pp</size>.</mixed-citation></ref><ref id="B107"><mixed-citation xmlns:xlink="http://www.w3.org/1999/xlink" xlink:type="simple"><person-group><name name-style="western"><surname>Pic</surname><given-names>M</given-names></name></person-group> (<year>1917b</year>) <article-title>Descriptions abégées diverses.</article-title><source>Mélanges Exotico-Entomologiques</source><volume>24</volume>: <fpage>2</fpage>–<lpage>24</lpage>.</mixed-citation></ref><ref id="B108"><mixed-citation xmlns:xlink="http://www.w3.org/1999/xlink" xlink:type="simple"><person-group><name name-style="western"><surname>Pic</surname><given-names>M</given-names></name></person-group> (<year>1917c</year>) <article-title>Descriptions abégées diverses.</article-title><source>Mélanges Exotico-Entomologiques</source><volume>25</volume>: <fpage>2</fpage>–<lpage>24</lpage>.</mixed-citation></ref><ref id="B113"><mixed-citation xmlns:xlink="http://www.w3.org/1999/xlink" xlink:type="simple"><person-group><name name-style="western"><surname>Pic</surname><given-names>M</given-names></name></person-group> (<year>1932</year>) <article-title>Nouveautés diverses.</article-title><source>Mélanges Exotico-entomologiques</source><volume>60</volume>: <fpage>1</fpage>–<lpage>36</lpage>.</mixed-citation></ref><ref id="B114"><mixed-citation xmlns:xlink="http://www.w3.org/1999/xlink" xlink:type="simple"><person-group><name name-style="western"><surname>Pic</surname><given-names>M</given-names></name></person-group> (<year>1934</year>) <article-title>Nouveautés diverses.</article-title><source>Mélanges Exotico-entomologiques</source><volume>63</volume>: <fpage>1</fpage>–<lpage>36</lpage>.</mixed-citation></ref><ref id="B10"><mixed-citation xmlns:xlink="http://www.w3.org/1999/xlink" xlink:type="simple"><person-group><name name-style="western"><surname>Blackwelder</surname><given-names>RE</given-names></name></person-group> (<year>1945</year>) <article-title>Checklist of the coleopterous insects of Mexico, Central America, the West Indies, and South America. Part 3. Smithsonian Institution.</article-title><source>Bulletin - United States National Museum</source><volume>185</volume>: <fpage>343</fpage>–<lpage>550</lpage>. <ext-link xlink:href="10.5479/si.03629236.185.3" ext-link-type="doi" xlink:type="simple">https://doi.org/10.5479/si.03629236.185.3</ext-link></mixed-citation></ref><ref id="B96"><mixed-citation xmlns:xlink="http://www.w3.org/1999/xlink" xlink:type="simple"><person-group><name name-style="western"><surname>McDermott</surname><given-names>FA</given-names></name></person-group> (<year>1966</year>) <source><tp:taxon-name><tp:taxon-name-part taxon-name-part-type="family">Lampyridae</tp:taxon-name-part></tp:taxon-name>. 149–149. In: Steel WO (Ed.) Coleopterorum catalogus supplementa, pars 9. Uitgeverij Dr. W.</source><publisher-name>Junk; Gravenhage</publisher-name>, <publisher-loc>Netherlands</publisher-loc>, <size units="page">149 pp</size>.</mixed-citation></ref><ref id="B18"><mixed-citation xmlns:xlink="http://www.w3.org/1999/xlink" xlink:type="simple"><person-group><name name-style="western"><surname>Bousquet</surname><given-names>Y</given-names></name><name name-style="western"><surname>Thomas</surname><given-names>DB</given-names></name><name name-style="western"><surname>Bouchard</surname><given-names>P</given-names></name><name name-style="western"><surname>Smith</surname><given-names>AD</given-names></name><name name-style="western"><surname>Aalbu</surname><given-names>RL</given-names></name><name name-style="western"><surname>Johnston</surname><given-names>MA</given-names></name><name name-style="western"><surname>Steiner Jr</surname><given-names>WE</given-names></name></person-group> (<year>2018</year>) <article-title>Catalogue of <tp:taxon-name><tp:taxon-name-part taxon-name-part-type="family">Tenebrionidae</tp:taxon-name-part></tp:taxon-name> (<tp:taxon-name><tp:taxon-name-part taxon-name-part-type="order">Coleoptera</tp:taxon-name-part></tp:taxon-name>) of North America.</article-title><source>ZooKeys</source><volume>728</volume>: <fpage>1</fpage>–<lpage>455</lpage>. <ext-link xlink:href="10.3897/zookeys.728.20602" ext-link-type="doi" xlink:type="simple">https://doi.org/10.3897/zookeys.728.20602</ext-link></mixed-citation></ref></ref-list></tp:taxon-treatment>
