# Supplementary material for: ﻿Reconstitution of some tribes and genera of Lagriinae (Coleoptera, Tenebrionidae)
Source: Zookeys. 2023 Jul 26;1172:155–202. doi: 10.3897/zookeys.1172.103149 (PMC10398564; doi:10.3897/zookeys.1172.103149)
Supplement: XML Treatment for Lupropini [file zookeys.1172.103149-treatment10.xml]

<!DOCTYPE tp:taxon-treatment
  PUBLIC "-//TaxonX//DTD Taxonomic Treatment Publishing DTD v0 20100105//EN" "tax-treatment-NSO.dtd">
<tp:taxon-treatment xmlns:tp="http://www.plazi.org/taxpub"><tp:treatment-meta><kwd-group><label>Taxon classification</label><kwd>
                <named-content content-type="kingdom">Animalia</named-content>
              </kwd><kwd>
                <named-content content-type="order">Coleoptera</named-content>
              </kwd><kwd>
                <named-content content-type="family">Tenebrionidae</named-content>
              </kwd></kwd-group><mixed-citation publication-type="journal"><person-group><name><surname>Aalbu</surname><given-names>Rolf L.</given-names></name><name><surname>Kanda</surname><given-names>Kojun</given-names></name><name><surname>Merkl</surname><given-names>Ottó</given-names></name><name><surname>Ivie</surname><given-names>Michael A.</given-names></name><name><surname>Johnston</surname><given-names>M. Andrew</given-names></name></person-group><article-title>﻿Reconstitution of some tribes and genera of <tp:taxon-name><tp:taxon-name-part taxon-name-part-type="subfamily">Lagriinae</tp:taxon-name-part></tp:taxon-name> (<tp:taxon-name><tp:taxon-name-part taxon-name-part-type="order">Coleoptera</tp:taxon-name-part></tp:taxon-name>, <tp:taxon-name><tp:taxon-name-part taxon-name-part-type="family">Tenebrionidae</tp:taxon-name-part></tp:taxon-name>)</article-title><source>Zookeys</source><day>26</day><month>07</month><year>2023</year><volume>1172</volume><fpage>155</fpage><lpage>202</lpage><pub-id pub-id-type="doi">10.3897/zookeys.1172.103149</pub-id></mixed-citation></tp:treatment-meta><tp:nomenclature><label>﻿Tribe</label><tp:taxon-name>
              <object-id xmlns:xlink="http://www.w3.org/1999/xlink" content-type="arpha" xlink:type="simple">32B08D71-F681-5B3D-A4C9-12C39B03C30A</object-id>
              <tp:taxon-name-part taxon-name-part-type="tribe">Lupropini</tp:taxon-name-part>
            </tp:taxon-name><tp:taxon-authority>Lesne, 1926</tp:taxon-authority><xref ref-type="fig" rid="F10">Figs 46–49</xref><xref ref-type="fig" rid="F14">, 65</xref></tp:nomenclature><tp:treatment-sec sec-type="type genus" id="SECID0ENBCK"><title>Type genus.</title><p><italic><tp:taxon-name><tp:taxon-name-part taxon-name-part-type="genus" reg="Luprops">Luprops</tp:taxon-name-part></tp:taxon-name></italic> Hope, 1833.</p></tp:treatment-sec><tp:treatment-sec sec-type="description" id="SECID0E1BCK"><title>Description.</title><p>Body length: 5.2–11.2 mm; stout to elongate, glabrous or setose. Most species are unicolored but some are bicolored (e.g., pronotum and elytra with different coloration).</p><p><bold><italic>Head</italic></bold>: Eyes reniform, anteriorly notched by canthus, rarely completely divided. Antennae moderately long, usually reaching or slightly extending past base of pronotum; antennomeres obconical to moniliform.</p><p><bold><italic>Thorax</italic></bold>: Pronotum shape variable, quadrate to cordate, usually narrower than width of elytra. Lateral margins complete. Procoxae clearly separated by prosternal process. Mesocoxal cavity laterally closed, at least partially, by mesepimeron. Elytra striate. Metathoracic wings well developed or absent. Legs slender, not fossorial, penultimate tarsomeres lobed or cupuliform.</p><p><bold><italic>Abdomen</italic></bold>: Intersegmental membranes visible between sternites V–VII, abdominal hinging tenebrionoid. Defensive glands present (Fig. <xref ref-type="fig" rid="F14">65</xref>), gland reservoirs conical, lacking striations, reservoir openings wide. Ovipositor slender, with three to four clearly separated coxite lobes, terminal coxite digitate, gonostyli apical or subapical.</p></tp:treatment-sec><tp:treatment-sec sec-type="diagnosis" id="SECID0EYCCK"><title>Diagnosis.</title><p><tp:taxon-name><tp:taxon-name-part taxon-name-part-type="tribe">Lupropini</tp:taxon-name-part></tp:taxon-name> can be distinguished from <tp:taxon-name><tp:taxon-name-part taxon-name-part-type="tribe">Goniaderini</tp:taxon-name-part></tp:taxon-name> and <tp:taxon-name><tp:taxon-name-part taxon-name-part-type="tribe">Prateini</tp:taxon-name-part></tp:taxon-name> by having the mesocoxal cavity open and abdominal defensive glands present.</p><p>In <tp:taxon-name><tp:taxon-name-part taxon-name-part-type="subfamily">Lagriinae</tp:taxon-name-part></tp:taxon-name>, this character combination is shared with <tp:taxon-name><tp:taxon-name-part taxon-name-part-type="tribe">Adeliini</tp:taxon-name-part></tp:taxon-name> Kirby, 1828, <tp:taxon-name><tp:taxon-name-part taxon-name-part-type="tribe">Pycnocerini</tp:taxon-name-part></tp:taxon-name> Lacordaire, 1859, and <tp:taxon-name><tp:taxon-name-part taxon-name-part-type="tribe">Lagriini</tp:taxon-name-part></tp:taxon-name>. <tp:taxon-name><tp:taxon-name-part taxon-name-part-type="tribe">Lupropini</tp:taxon-name-part></tp:taxon-name> can be distinguished from these tribes as follows:</p><p>Both <tp:taxon-name><tp:taxon-name-part taxon-name-part-type="tribe">Adeliini</tp:taxon-name-part></tp:taxon-name> and <tp:taxon-name><tp:taxon-name-part taxon-name-part-type="tribe">Pycnocerini</tp:taxon-name-part></tp:taxon-name> possess abdominal defensive glands, but their configuration is different from <tp:taxon-name><tp:taxon-name-part taxon-name-part-type="tribe">Lupropini</tp:taxon-name-part></tp:taxon-name>. <tp:taxon-name><tp:taxon-name-part taxon-name-part-type="tribe">Adeliini</tp:taxon-name-part></tp:taxon-name> defensive gland reservoirs open between sternites VIII and IX (Fig. <xref ref-type="fig" rid="F14">67</xref>) and <tp:taxon-name><tp:taxon-name-part taxon-name-part-type="tribe">Pycnocerini</tp:taxon-name-part></tp:taxon-name> possesses just a single rectangular reservoir located medially between sternites VII and VIII (Fig. <xref ref-type="fig" rid="F14">66</xref>). In contrast, <tp:taxon-name><tp:taxon-name-part taxon-name-part-type="tribe">Lupropini</tp:taxon-name-part></tp:taxon-name> has paired reservoirs that open between sternites VII and VIII (Fig. <xref ref-type="fig" rid="F14">65</xref>).</p><fig id="F10" position="float" orientation="portrait"><object-id xmlns:xlink="http://www.w3.org/1999/xlink" content-type="doi" xlink:type="simple">10.3897/zookeys.1172.103149.figures46-49</object-id><object-id xmlns:xlink="http://www.w3.org/1999/xlink" content-type="arpha" xlink:type="simple">05A0B1E0-ECF8-5C47-8791-6175DD450126</object-id><label>Figures 46–49.</label><caption><p>Dorsal habitus of representatives of <tp:taxon-name><tp:taxon-name-part taxon-name-part-type="tribe">Lupropini</tp:taxon-name-part></tp:taxon-name> genera. <bold>46</bold><italic><tp:taxon-name><tp:taxon-name-part taxon-name-part-type="genus" reg="Coxelinus">Coxelinus</tp:taxon-name-part></tp:taxon-name></italic> sp. <bold>47</bold><italic><tp:taxon-name><tp:taxon-name-part taxon-name-part-type="genus" reg="Curtolyprops">Curtolyprops</tp:taxon-name-part><tp:taxon-name-part taxon-name-part-type="species" reg="latipennis">latipennis</tp:taxon-name-part></tp:taxon-name></italic> Pic, 1917, syntype <bold>48</bold><italic><tp:taxon-name><tp:taxon-name-part taxon-name-part-type="genus" reg="Dichastops">Dichastops</tp:taxon-name-part><tp:taxon-name-part taxon-name-part-type="species" reg="subaeneus">subaeneus</tp:taxon-name-part></tp:taxon-name></italic> Gerstaecker, 1871 <bold>49</bold><italic><tp:taxon-name><tp:taxon-name-part taxon-name-part-type="genus" reg="Luprops">Luprops</tp:taxon-name-part><tp:taxon-name-part taxon-name-part-type="species" reg="tristis">tristis</tp:taxon-name-part></tp:taxon-name></italic> (Fabricius, 1801). Scale bars: 1 mm. Fig. <xref ref-type="fig" rid="F10">47</xref> taken by Cristophe Rivier (MNHN).</p></caption><graphic xmlns:xlink="http://www.w3.org/1999/xlink" xlink:href="zookeys-1172-155_article-103149__-g010.jpg" position="float" orientation="portrait" xlink:type="simple" id="oo_884421.jpg"><uri content-type="original_file" xlink:type="simple">https://binary.pensoft.net/fig/884421</uri></graphic></fig><p><tp:taxon-name><tp:taxon-name-part taxon-name-part-type="tribe">Lagriini</tp:taxon-name-part></tp:taxon-name> also possesses paired defensive gland reservoirs between sternites VII and VIII (Figs <xref ref-type="fig" rid="F14">62–64</xref>). This tribe is the most speciose in <tp:taxon-name><tp:taxon-name-part taxon-name-part-type="subfamily">Lagriinae</tp:taxon-name-part></tp:taxon-name>, and is currently divided into three subtribes: <tp:taxon-name><tp:taxon-name-part taxon-name-part-type="subtribe">Lagriina</tp:taxon-name-part></tp:taxon-name> Latreille, 1825, <tp:taxon-name><tp:taxon-name-part taxon-name-part-type="subtribe">Statirina</tp:taxon-name-part></tp:taxon-name> Blanchard, 1825, and <tp:taxon-name><tp:taxon-name-part taxon-name-part-type="subtribe">Phobeliina</tp:taxon-name-part></tp:taxon-name> Ardoin, 1961 (see below for justification of the inclusion of <tp:taxon-name><tp:taxon-name-part taxon-name-part-type="subtribe">Phobeliina</tp:taxon-name-part></tp:taxon-name> in <tp:taxon-name><tp:taxon-name-part taxon-name-part-type="tribe">Lagriini</tp:taxon-name-part></tp:taxon-name>). The subtribes can be distinguished from <tp:taxon-name><tp:taxon-name-part taxon-name-part-type="tribe">Lupropini</tp:taxon-name-part></tp:taxon-name> as follows. <tp:taxon-name><tp:taxon-name-part taxon-name-part-type="subtribe">Lagriina</tp:taxon-name-part></tp:taxon-name> is characterized by the terminal antennomere elongate in most species; prosternal process greatly reduced, resulting in the procoxae appearing to be nearly contiguous; pronotum lacks lateral carinae. <tp:taxon-name><tp:taxon-name-part taxon-name-part-type="subtribe">Statirina</tp:taxon-name-part></tp:taxon-name> is characterized by the terminal antennomere elongate in all species; prosternal process narrow or wide, clearly separating procoxae; pronotum has complete lateral carinae. <tp:taxon-name><tp:taxon-name-part taxon-name-part-type="subtribe">Phobeliina</tp:taxon-name-part></tp:taxon-name> is characterized by the terminal antennomere subequal to penultimate antennomere; prosternal process wide, clearly separating procoxae; pronotum lacks lateral carina. In contrast, <tp:taxon-name><tp:taxon-name-part taxon-name-part-type="tribe">Lupropini</tp:taxon-name-part></tp:taxon-name> has terminal antennomere subequal to penultimate antennomere; prosternal process wide, clearly separating procoxae, pronotum with lateral carinae clearly developed, at least in anterior fourth.</p></tp:treatment-sec><tp:treatment-sec sec-type="Genera included" id="SECID0E3JCK"><title>Genera included.</title><p><italic><tp:taxon-name><tp:taxon-name-part taxon-name-part-type="genus" reg="Coxelinus">Coxelinus</tp:taxon-name-part></tp:taxon-name></italic> Fairmaire, 1869, <italic><tp:taxon-name><tp:taxon-name-part taxon-name-part-type="genus" reg="Curtolyprops">Curtolyprops</tp:taxon-name-part></tp:taxon-name></italic> Pic, 1917d, <italic><tp:taxon-name><tp:taxon-name-part taxon-name-part-type="genus" reg="Dichastops">Dichastops</tp:taxon-name-part></tp:taxon-name></italic> Gerstaecker, 1871 and <italic><tp:taxon-name><tp:taxon-name-part taxon-name-part-type="genus" reg="Luprops">Luprops</tp:taxon-name-part></tp:taxon-name></italic> Hope, 1833.</p></tp:treatment-sec><tp:treatment-sec><!--Section generated to contain objects referenced in tp:taxon-treatment.--><fig id="F14" position="float" orientation="portrait"><object-id xmlns:xlink="http://www.w3.org/1999/xlink" content-type="doi" xlink:type="simple">10.3897/zookeys.1172.103149.figures62-67</object-id><object-id xmlns:xlink="http://www.w3.org/1999/xlink" content-type="arpha" xlink:type="simple">798C773F-6238-5D86-9709-7A16E2DC7B85</object-id><label>Figures 62–67.</label><caption><p>Defensive gland reservoirs of <tp:taxon-name><tp:taxon-name-part taxon-name-part-type="subfamily">Lagriinae</tp:taxon-name-part></tp:taxon-name>. <bold>62</bold><italic><tp:taxon-name><tp:taxon-name-part taxon-name-part-type="genus" reg="Lagria">Lagria</tp:taxon-name-part><tp:taxon-name-part taxon-name-part-type="species" reg="villosa">villosa</tp:taxon-name-part></tp:taxon-name></italic> (Fabricius, 1781), <tp:taxon-name><tp:taxon-name-part taxon-name-part-type="tribe">Lagriini</tp:taxon-name-part></tp:taxon-name>: <tp:taxon-name><tp:taxon-name-part taxon-name-part-type="subtribe">Lagriina</tp:taxon-name-part></tp:taxon-name><bold>63</bold><italic><tp:taxon-name><tp:taxon-name-part taxon-name-part-type="genus" reg="Statira">Statira</tp:taxon-name-part></tp:taxon-name></italic> sp., <tp:taxon-name><tp:taxon-name-part taxon-name-part-type="tribe">Lagriini</tp:taxon-name-part></tp:taxon-name>: <tp:taxon-name><tp:taxon-name-part taxon-name-part-type="subtribe">Statirina</tp:taxon-name-part></tp:taxon-name><bold>64</bold><italic><tp:taxon-name><tp:taxon-name-part taxon-name-part-type="genus" reg="Phobelius">Phobelius</tp:taxon-name-part></tp:taxon-name></italic> sp., <tp:taxon-name><tp:taxon-name-part taxon-name-part-type="tribe">Lagriini</tp:taxon-name-part></tp:taxon-name>: <tp:taxon-name><tp:taxon-name-part taxon-name-part-type="subtribe">Phobeliina</tp:taxon-name-part></tp:taxon-name><bold>65</bold><italic><tp:taxon-name><tp:taxon-name-part taxon-name-part-type="genus" reg="Luprops">Luprops</tp:taxon-name-part></tp:taxon-name></italic> sp., <tp:taxon-name><tp:taxon-name-part taxon-name-part-type="tribe">Lupropini</tp:taxon-name-part></tp:taxon-name><bold>66</bold><italic><tp:taxon-name><tp:taxon-name-part taxon-name-part-type="genus" reg="Aediotorix">Aediotorix</tp:taxon-name-part></tp:taxon-name></italic> sp., <tp:taxon-name><tp:taxon-name-part taxon-name-part-type="tribe">Pycnocerini</tp:taxon-name-part></tp:taxon-name><bold>67</bold><italic><tp:taxon-name><tp:taxon-name-part taxon-name-part-type="genus" reg="Cardiothorax">Cardiothorax</tp:taxon-name-part></tp:taxon-name></italic> sp., <tp:taxon-name><tp:taxon-name-part taxon-name-part-type="tribe">Adeliini</tp:taxon-name-part></tp:taxon-name>. Abbreviation: dgr = defensive gland reservoir.</p></caption><graphic xmlns:xlink="http://www.w3.org/1999/xlink" xlink:href="zookeys-1172-155_article-103149__-g014.jpg" position="float" orientation="portrait" xlink:type="simple" id="oo_884425.jpg"><uri content-type="original_file" xlink:type="simple">https://binary.pensoft.net/fig/884425</uri></graphic></fig></tp:treatment-sec></tp:taxon-treatment>
