# Supplementary material for: ﻿Reconstitution of some tribes and genera of Lagriinae (Coleoptera, Tenebrionidae)
Source: Zookeys. 2023 Jul 26;1172:155–202. doi: 10.3897/zookeys.1172.103149 (PMC10398564; doi:10.3897/zookeys.1172.103149)
Supplement: XML Treatment for Capeluprops [file zookeys.1172.103149-treatment11.xml]

<!DOCTYPE tp:taxon-treatment
  PUBLIC "-//TaxonX//DTD Taxonomic Treatment Publishing DTD v0 20100105//EN" "tax-treatment-NSO.dtd">
<tp:taxon-treatment xmlns:tp="http://www.plazi.org/taxpub"><tp:treatment-meta><kwd-group><label>Taxon classification</label><kwd>
                <named-content content-type="kingdom">Animalia</named-content>
              </kwd><kwd>
                <named-content content-type="order">Coleoptera</named-content>
              </kwd><kwd>
                <named-content content-type="family">Tenebrionidae</named-content>
              </kwd></kwd-group><mixed-citation publication-type="journal"><person-group><name><surname>Aalbu</surname><given-names>Rolf L.</given-names></name><name><surname>Kanda</surname><given-names>Kojun</given-names></name><name><surname>Merkl</surname><given-names>Ottó</given-names></name><name><surname>Ivie</surname><given-names>Michael A.</given-names></name><name><surname>Johnston</surname><given-names>M. Andrew</given-names></name></person-group><article-title>﻿Reconstitution of some tribes and genera of <tp:taxon-name><tp:taxon-name-part taxon-name-part-type="subfamily">Lagriinae</tp:taxon-name-part></tp:taxon-name> (<tp:taxon-name><tp:taxon-name-part taxon-name-part-type="order">Coleoptera</tp:taxon-name-part></tp:taxon-name>, <tp:taxon-name><tp:taxon-name-part taxon-name-part-type="family">Tenebrionidae</tp:taxon-name-part></tp:taxon-name>)</article-title><source>Zookeys</source><day>26</day><month>07</month><year>2023</year><volume>1172</volume><fpage>155</fpage><lpage>202</lpage><pub-id pub-id-type="doi">10.3897/zookeys.1172.103149</pub-id></mixed-citation></tp:treatment-meta><tp:nomenclature><label>﻿Genus</label><tp:taxon-name>
              <object-id xmlns:xlink="http://www.w3.org/1999/xlink" content-type="arpha" xlink:type="simple">2D13EC55-F5C3-5CD5-96F9-510AE386E613</object-id>
              <tp:taxon-name-part taxon-name-part-type="genus" reg="Capeluprops">Capeluprops</tp:taxon-name-part>
            </tp:taxon-name><tp:taxon-authority>Schawaller, 2011</tp:taxon-authority><xref ref-type="fig" rid="F2">Figs 3</xref><xref ref-type="fig" rid="F11">, 50</xref><xref ref-type="fig" rid="F11">, 52</xref><tp:nomenclature-citation-list><tp:nomenclature-citation><tp:taxon-name>
                  <tp:taxon-name-part taxon-name-part-type="genus" reg="Capeluprops">Capeluprops</tp:taxon-name-part>
                </tp:taxon-name><comment>Schawaller, 2011: 271. Type species: <tp:taxon-name><tp:taxon-name-part taxon-name-part-type="genus" reg="Capeluproprs">Capeluproprs</tp:taxon-name-part><tp:taxon-name-part taxon-name-part-type="species" reg="laenoides">laenoides</tp:taxon-name-part></tp:taxon-name> Schawaller, 2011.</comment></tp:nomenclature-citation></tp:nomenclature-citation-list></tp:nomenclature><tp:treatment-sec sec-type="notes" id="SECID0EMSCK"><title>Note.</title><p><italic><tp:taxon-name><tp:taxon-name-part taxon-name-part-type="genus" reg="Capeluprops">Capeluprops</tp:taxon-name-part></tp:taxon-name></italic> Schawaller, 2011 is provisionally moved from <tp:taxon-name><tp:taxon-name-part taxon-name-part-type="tribe">Lupropini</tp:taxon-name-part></tp:taxon-name> to <tp:taxon-name><tp:taxon-name-part taxon-name-part-type="tribe">Laenini</tp:taxon-name-part></tp:taxon-name>. <italic><tp:taxon-name><tp:taxon-name-part taxon-name-part-type="genus" reg="Capeluprops">Capeluprops</tp:taxon-name-part></tp:taxon-name></italic> contains six species of small, litter-inhabiting, flightless tenebrionids restricted to southern South Africa (<xref ref-type="bibr" rid="B126">Schawaller 2011</xref>). The genus was included in <tp:taxon-name><tp:taxon-name-part taxon-name-part-type="tribe">Lupropini</tp:taxon-name-part></tp:taxon-name> without morphological discussion and the original description of the genus did not discuss the closure of the mesocoxal cavity nor presence or absence of defensive glands.</p><p>Paratypes and recently collected specimens of the type species were examined (Figs <xref ref-type="fig" rid="F2">4</xref>, <xref ref-type="fig" rid="F9">43</xref>, <xref ref-type="fig" rid="F9">45</xref>). The mesocoxal cavities of this species are open, as in <tp:taxon-name><tp:taxon-name-part taxon-name-part-type="tribe">Lupropini</tp:taxon-name-part></tp:taxon-name>, but abdominal defensive glands are absent. Therefore, this genus is excluded from <tp:taxon-name><tp:taxon-name-part taxon-name-part-type="tribe">Lupropini</tp:taxon-name-part></tp:taxon-name>. Five lagriine tribes share these two character states: <tp:taxon-name><tp:taxon-name-part taxon-name-part-type="tribe">Belopini</tp:taxon-name-part></tp:taxon-name>, <tp:taxon-name><tp:taxon-name-part taxon-name-part-type="tribe">Chaerodini</tp:taxon-name-part></tp:taxon-name>, <tp:taxon-name><tp:taxon-name-part taxon-name-part-type="tribe">Eschatoporini</tp:taxon-name-part></tp:taxon-name>, <tp:taxon-name><tp:taxon-name-part taxon-name-part-type="tribe">Laenini</tp:taxon-name-part></tp:taxon-name>, and <tp:taxon-name><tp:taxon-name-part taxon-name-part-type="tribe">Goniaderini</tp:taxon-name-part></tp:taxon-name>. In <italic><tp:taxon-name><tp:taxon-name-part taxon-name-part-type="genus" reg="Capeluprops">Capeluprops</tp:taxon-name-part></tp:taxon-name></italic>, the presence of well-developed eyes, tenebrionoid abdominal hinging, and lack of highly modified adaptions for psammophily exclude it from the first three tribes. However, <italic><tp:taxon-name><tp:taxon-name-part taxon-name-part-type="genus" reg="Capeluprops">Capeluprops</tp:taxon-name-part></tp:taxon-name></italic> cannot be definitively placed in <tp:taxon-name><tp:taxon-name-part taxon-name-part-type="tribe">Laenini</tp:taxon-name-part></tp:taxon-name> nor <tp:taxon-name><tp:taxon-name-part taxon-name-part-type="tribe">Goniaderini</tp:taxon-name-part></tp:taxon-name>. As in all other known <tp:taxon-name><tp:taxon-name-part taxon-name-part-type="tribe">Laenini</tp:taxon-name-part></tp:taxon-name>, <italic><tp:taxon-name><tp:taxon-name-part taxon-name-part-type="genus" reg="Capeluprops">Capeluprops</tp:taxon-name-part></tp:taxon-name></italic> lacks hind wings, and the elytra are fused. Although the eyes of <italic><tp:taxon-name><tp:taxon-name-part taxon-name-part-type="genus" reg="Capeluprops">Capeluprops</tp:taxon-name-part></tp:taxon-name></italic> (Fig. <xref ref-type="fig" rid="F9">45</xref>) are more developed than typical members of the tribe, the current definition of <tp:taxon-name><tp:taxon-name-part taxon-name-part-type="tribe">Laenini</tp:taxon-name-part></tp:taxon-name> based on molecular and morphological data (<xref ref-type="bibr" rid="B63">Kanda 2016</xref>) includes species in South America with slightly reniform eyes (e.g., some species of <italic><tp:taxon-name><tp:taxon-name-part taxon-name-part-type="genus" reg="Chaetyllus">Chaetyllus</tp:taxon-name-part></tp:taxon-name></italic> Pascoe, 1860 and <italic><tp:taxon-name><tp:taxon-name-part taxon-name-part-type="genus" reg="Grabulax">Grabulax</tp:taxon-name-part><tp:taxon-name-part taxon-name-part-type="species" reg="darlingtoni">darlingtoni</tp:taxon-name-part></tp:taxon-name></italic><xref ref-type="bibr" rid="B63">Kanda 2016</xref>). The ovipositor is very similar to those in <tp:taxon-name><tp:taxon-name-part taxon-name-part-type="tribe">Goniaderini</tp:taxon-name-part></tp:taxon-name>, being very stout with long digitate gonocoxites. However, this character state is also present in a few <tp:taxon-name><tp:taxon-name-part taxon-name-part-type="tribe">Lupropini</tp:taxon-name-part></tp:taxon-name>. Based on the absence of wings, and overall body form, we provisionally move <italic><tp:taxon-name><tp:taxon-name-part taxon-name-part-type="genus" reg="Capeluprops">Capeluprops</tp:taxon-name-part></tp:taxon-name></italic> to <tp:taxon-name><tp:taxon-name-part taxon-name-part-type="tribe">Laenini</tp:taxon-name-part></tp:taxon-name>. Further data and a comprehensive review of <tp:taxon-name><tp:taxon-name-part taxon-name-part-type="tribe">Laenini</tp:taxon-name-part></tp:taxon-name> are needed to confirm this placement.</p></tp:treatment-sec><tp:treatment-sec><!--Section generated to contain objects referenced in tp:taxon-treatment.--><fig id="F2" position="float" orientation="portrait"><object-id xmlns:xlink="http://www.w3.org/1999/xlink" content-type="doi" xlink:type="simple">10.3897/zookeys.1172.103149.figures2-5</object-id><object-id xmlns:xlink="http://www.w3.org/1999/xlink" content-type="arpha" xlink:type="simple">6574A96B-3F51-5173-958B-8292E0CFD1C4</object-id><label>Figures 2–5.</label><caption><p>Mesocoxal closure in <tp:taxon-name><tp:taxon-name-part taxon-name-part-type="subfamily">Lagriinae</tp:taxon-name-part></tp:taxon-name>. <bold>2</bold> Closed state, <italic><tp:taxon-name><tp:taxon-name-part taxon-name-part-type="genus" reg="Prateus">Prateus</tp:taxon-name-part><tp:taxon-name-part taxon-name-part-type="species" reg="fusculus">fusculus</tp:taxon-name-part></tp:taxon-name></italic> LeConte, 1862 (<tp:taxon-name><tp:taxon-name-part taxon-name-part-type="tribe">Prateini</tp:taxon-name-part></tp:taxon-name>) <bold>3</bold> Open state, <italic><tp:taxon-name><tp:taxon-name-part taxon-name-part-type="genus" reg="Phymatestes">Phymatestes</tp:taxon-name-part></tp:taxon-name></italic> sp. (<tp:taxon-name><tp:taxon-name-part taxon-name-part-type="tribe">Goniaderini</tp:taxon-name-part></tp:taxon-name>) <bold>4</bold> Open state, <italic><tp:taxon-name><tp:taxon-name-part taxon-name-part-type="genus" reg="Capeluprops">Capeluprops</tp:taxon-name-part><tp:taxon-name-part taxon-name-part-type="species" reg="laenoides">laenoides</tp:taxon-name-part></tp:taxon-name></italic> Schawaller, 2011 (<tp:taxon-name><tp:taxon-name-part taxon-name-part-type="tribe">Laenini</tp:taxon-name-part></tp:taxon-name>) <bold>5</bold> Closed state distorted during preservation, <italic><tp:taxon-name><tp:taxon-name-part taxon-name-part-type="genus" reg="Micropedinus">Micropedinus</tp:taxon-name-part></tp:taxon-name></italic> sp. (<tp:taxon-name><tp:taxon-name-part taxon-name-part-type="tribe">Prateini</tp:taxon-name-part></tp:taxon-name>). Abbreviation: msv (yellow polygon) = mesoventrite, msa (red polygon) = mesanepisternum, mse (green polygon) = mesepisternum, mtv (blue polygon) = metaventrite.</p></caption><graphic xmlns:xlink="http://www.w3.org/1999/xlink" xlink:href="zookeys-1172-155_article-103149__-g002.jpg" position="float" orientation="portrait" xlink:type="simple" id="oo_884413.jpg"><uri content-type="original_file" xlink:type="simple">https://binary.pensoft.net/fig/884413</uri></graphic></fig><fig id="F11" position="float" orientation="portrait"><object-id xmlns:xlink="http://www.w3.org/1999/xlink" content-type="doi" xlink:type="simple">10.3897/zookeys.1172.103149.figures50-53</object-id><object-id xmlns:xlink="http://www.w3.org/1999/xlink" content-type="arpha" xlink:type="simple">201A16FD-CEB1-580D-819B-41ACC287AA70</object-id><label>Figures 50–53.</label><caption><p><italic><tp:taxon-name><tp:taxon-name-part taxon-name-part-type="genus" reg="Capeluprops">Capeluprops</tp:taxon-name-part></tp:taxon-name></italic> and <italic><tp:taxon-name><tp:taxon-name-part taxon-name-part-type="genus" reg="Plastica">Plastica</tp:taxon-name-part></tp:taxon-name></italic>, two genera transferred to <tp:taxon-name><tp:taxon-name-part taxon-name-part-type="tribe">Laenini</tp:taxon-name-part></tp:taxon-name>. <bold>50</bold> Dorsal habitus of <italic><tp:taxon-name><tp:taxon-name-part taxon-name-part-type="genus" reg="Capeluprops">Capeluprops</tp:taxon-name-part><tp:taxon-name-part taxon-name-part-type="species" reg="laenoides">laenoides</tp:taxon-name-part></tp:taxon-name></italic> Schawaller, 2011, paratype <bold>51</bold> Dorsal habitus of <italic><tp:taxon-name><tp:taxon-name-part taxon-name-part-type="genus" reg="Plastica">Plastica</tp:taxon-name-part><tp:taxon-name-part taxon-name-part-type="species" reg="polita">polita</tp:taxon-name-part></tp:taxon-name></italic> Waterhouse, 1903, specimen compared with holotype <bold>52</bold> lateral view of head of <italic><tp:taxon-name><tp:taxon-name-part taxon-name-part-type="genus" reg="Capeluprops">C.</tp:taxon-name-part><tp:taxon-name-part taxon-name-part-type="species" reg="laenoides">laenoides</tp:taxon-name-part></tp:taxon-name></italic>, non-type specimen <bold>53</bold> lateral view of head of <italic><tp:taxon-name><tp:taxon-name-part taxon-name-part-type="genus" reg="Plastica">P.</tp:taxon-name-part><tp:taxon-name-part taxon-name-part-type="species" reg="polita">polita</tp:taxon-name-part></tp:taxon-name></italic>, same specimen as Fig. <xref ref-type="fig" rid="F9">44</xref>. Scale bars: 1 mm (<bold>51</bold>), 0.5 mm (<bold>52, 53</bold>). Fig. <xref ref-type="fig" rid="F11">50</xref> was produced by Otto Merkl and the size of the specimen was not recorded before he passed.</p></caption><graphic xmlns:xlink="http://www.w3.org/1999/xlink" xlink:href="zookeys-1172-155_article-103149__-g011.jpg" position="float" orientation="portrait" xlink:type="simple" id="oo_884422.jpg"><uri content-type="original_file" xlink:type="simple">https://binary.pensoft.net/fig/884422</uri></graphic></fig><fig id="F9" position="float" orientation="portrait"><object-id xmlns:xlink="http://www.w3.org/1999/xlink" content-type="doi" xlink:type="simple">10.3897/zookeys.1172.103149.figures42-45</object-id><object-id xmlns:xlink="http://www.w3.org/1999/xlink" content-type="arpha" xlink:type="simple">80DDE6FB-52D9-5112-B2A0-3A97CD08BD82</object-id><label>Figures 42–45.</label><caption><p>Elytral humerus of <italic><tp:taxon-name><tp:taxon-name-part taxon-name-part-type="genus" reg="Anaedus">Anaedus</tp:taxon-name-part></tp:taxon-name></italic> and <italic><tp:taxon-name><tp:taxon-name-part taxon-name-part-type="genus" reg="Aemymone">Aemymone</tp:taxon-name-part></tp:taxon-name></italic>. <bold>42</bold><italic><tp:taxon-name><tp:taxon-name-part taxon-name-part-type="genus" reg="Anaedus">Anaedus</tp:taxon-name-part><tp:taxon-name-part taxon-name-part-type="species" reg="lateralis">lateralis</tp:taxon-name-part></tp:taxon-name></italic> (Pic, 1917), formerly in <italic><tp:taxon-name><tp:taxon-name-part taxon-name-part-type="genus" reg="Spinolyprops">Spinolyprops</tp:taxon-name-part></tp:taxon-name></italic><bold>43</bold><italic><tp:taxon-name><tp:taxon-name-part taxon-name-part-type="genus" reg="Anaedus">Anaedus</tp:taxon-name-part><tp:taxon-name-part taxon-name-part-type="species" reg="brunneus">brunneus</tp:taxon-name-part></tp:taxon-name></italic> Ziegler, 1844 <bold>44</bold><italic><tp:taxon-name><tp:taxon-name-part taxon-name-part-type="genus" reg="Anaedus">Anaedus</tp:taxon-name-part><tp:taxon-name-part taxon-name-part-type="species" reg="punctatissimus">punctatissimus</tp:taxon-name-part></tp:taxon-name></italic> Blanchard, 1842 <bold>45</bold><italic><tp:taxon-name><tp:taxon-name-part taxon-name-part-type="genus" reg="Aemymone">Aemymone</tp:taxon-name-part></tp:taxon-name></italic> sp.</p></caption><graphic xmlns:xlink="http://www.w3.org/1999/xlink" xlink:href="zookeys-1172-155_article-103149__-g009.jpg" position="float" orientation="portrait" xlink:type="simple" id="oo_884420.jpg"><uri content-type="original_file" xlink:type="simple">https://binary.pensoft.net/fig/884420</uri></graphic></fig></tp:treatment-sec><ref-list><ref id="B126"><mixed-citation xmlns:xlink="http://www.w3.org/1999/xlink" xlink:type="simple"><person-group><name name-style="western"><surname>Schawaller</surname><given-names>W</given-names></name></person-group> (<year>2011</year>) <article-title>Revision of the genera <italic><tp:taxon-name><tp:taxon-name-part taxon-name-part-type="genus">Anaedus</tp:taxon-name-part></tp:taxon-name></italic>, <italic><tp:taxon-name><tp:taxon-name-part taxon-name-part-type="genus">Dichastops</tp:taxon-name-part></tp:taxon-name></italic>, <italic><tp:taxon-name><tp:taxon-name-part taxon-name-part-type="genus">Luprops</tp:taxon-name-part></tp:taxon-name></italic> and <italic><tp:taxon-name><tp:taxon-name-part taxon-name-part-type="genus">Sphingocorse</tp:taxon-name-part></tp:taxon-name></italic> from South Africa and adjacent regions, with description of <italic><tp:taxon-name><tp:taxon-name-part taxon-name-part-type="genus">Capeluprops</tp:taxon-name-part></tp:taxon-name></italic> n. gen. (<tp:taxon-name><tp:taxon-name-part taxon-name-part-type="order">Coleoptera</tp:taxon-name-part></tp:taxon-name>: <tp:taxon-name><tp:taxon-name-part taxon-name-part-type="family">Tenebrionidae</tp:taxon-name-part></tp:taxon-name>: <tp:taxon-name><tp:taxon-name-part taxon-name-part-type="subfamily">Lagriinae</tp:taxon-name-part></tp:taxon-name>: <tp:taxon-name><tp:taxon-name-part taxon-name-part-type="tribe">Lupropini</tp:taxon-name-part></tp:taxon-name>). Stuttgarter Beitrage zur Naturkunde.</article-title><source>Serie A, Biologie</source><volume>4</volume>: <fpage>269</fpage>–<lpage>288</lpage>. [Neue Serie]</mixed-citation></ref><ref id="B63"><mixed-citation xmlns:xlink="http://www.w3.org/1999/xlink" xlink:type="simple"><person-group><name name-style="western"><surname>Kanda</surname><given-names>K</given-names></name></person-group> (<year>2016</year>) <article-title><italic><tp:taxon-name><tp:taxon-name-part taxon-name-part-type="genus">Grabulax</tp:taxon-name-part></tp:taxon-name></italic> gen. nov. <italic>darlingtonia</italic> sp. nov. (<tp:taxon-name><tp:taxon-name-part taxon-name-part-type="family">Tenebrionidae</tp:taxon-name-part></tp:taxon-name>: <tp:taxon-name><tp:taxon-name-part taxon-name-part-type="subfamily">Lagriinae</tp:taxon-name-part></tp:taxon-name>: <tp:taxon-name><tp:taxon-name-part taxon-name-part-type="tribe">Laenini</tp:taxon-name-part></tp:taxon-name>) from Colombia, with reevaluation of New World <tp:taxon-name><tp:taxon-name-part taxon-name-part-type="tribe">Laenini</tp:taxon-name-part></tp:taxon-name>.</article-title><source>Annales Zoologici</source><volume>66</volume>(<issue>4</issue>): <fpage>557</fpage>–<lpage>562</lpage>. <ext-link xlink:href="10.3161/00034541ANZ2016.66.4.007" ext-link-type="doi" xlink:type="simple">https://doi.org/10.3161/00034541ANZ2016.66.4.007</ext-link></mixed-citation></ref></ref-list></tp:taxon-treatment>
