# Supplementary material for: ﻿Reconstitution of some tribes and genera of Lagriinae (Coleoptera, Tenebrionidae)
Source: Zookeys. 2023 Jul 26;1172:155–202. doi: 10.3897/zookeys.1172.103149 (PMC10398564; doi:10.3897/zookeys.1172.103149)
Supplement: XML Treatment for Plastica [file zookeys.1172.103149-treatment12.xml]

<!DOCTYPE tp:taxon-treatment
  PUBLIC "-//TaxonX//DTD Taxonomic Treatment Publishing DTD v0 20100105//EN" "tax-treatment-NSO.dtd">
<tp:taxon-treatment xmlns:tp="http://www.plazi.org/taxpub"><tp:treatment-meta><kwd-group><label>Taxon classification</label><kwd>
                <named-content content-type="kingdom">Animalia</named-content>
              </kwd><kwd>
                <named-content content-type="order">Coleoptera</named-content>
              </kwd><kwd>
                <named-content content-type="family">Tenebrionidae</named-content>
              </kwd></kwd-group><mixed-citation publication-type="journal"><person-group><name><surname>Aalbu</surname><given-names>Rolf L.</given-names></name><name><surname>Kanda</surname><given-names>Kojun</given-names></name><name><surname>Merkl</surname><given-names>Ottó</given-names></name><name><surname>Ivie</surname><given-names>Michael A.</given-names></name><name><surname>Johnston</surname><given-names>M. Andrew</given-names></name></person-group><article-title>﻿Reconstitution of some tribes and genera of <tp:taxon-name><tp:taxon-name-part taxon-name-part-type="subfamily">Lagriinae</tp:taxon-name-part></tp:taxon-name> (<tp:taxon-name><tp:taxon-name-part taxon-name-part-type="order">Coleoptera</tp:taxon-name-part></tp:taxon-name>, <tp:taxon-name><tp:taxon-name-part taxon-name-part-type="family">Tenebrionidae</tp:taxon-name-part></tp:taxon-name>)</article-title><source>Zookeys</source><day>26</day><month>07</month><year>2023</year><volume>1172</volume><fpage>155</fpage><lpage>202</lpage><pub-id pub-id-type="doi">10.3897/zookeys.1172.103149</pub-id></mixed-citation></tp:treatment-meta><tp:nomenclature><label>﻿Genus</label><tp:taxon-name>
              <object-id xmlns:xlink="http://www.w3.org/1999/xlink" content-type="arpha" xlink:type="simple">27A0197F-808F-57F8-A7C8-06D36CD5A996</object-id>
              <tp:taxon-name-part taxon-name-part-type="genus" reg="Plastica">Plastica</tp:taxon-name-part>
            </tp:taxon-name><tp:taxon-authority>Waterhouse, 1903</tp:taxon-authority><xref ref-type="fig" rid="F11">Figs 51</xref><xref ref-type="fig" rid="F11">, 53</xref><tp:nomenclature-citation-list><tp:nomenclature-citation><tp:taxon-name>
                  <tp:taxon-name-part taxon-name-part-type="genus" reg="Plastica">Plastica</tp:taxon-name-part>
                </tp:taxon-name><comment>Waterhouse, 1903: 563. Type species: <tp:taxon-name><tp:taxon-name-part taxon-name-part-type="genus" reg="Plastica">Plastica</tp:taxon-name-part><tp:taxon-name-part taxon-name-part-type="species" reg="polita">polita</tp:taxon-name-part></tp:taxon-name> Waterhouse, 1903.</comment></tp:nomenclature-citation></tp:nomenclature-citation-list></tp:nomenclature><tp:treatment-sec sec-type="notes" id="SECID0EL1CK"><title>Note.</title><p><italic><tp:taxon-name><tp:taxon-name-part taxon-name-part-type="genus" reg="Plastica">Plastica</tp:taxon-name-part></tp:taxon-name></italic> Waterhouse, 1903 is transferred from <tp:taxon-name><tp:taxon-name-part taxon-name-part-type="tribe">Apocryphini</tp:taxon-name-part></tp:taxon-name> Lacordaire, 1859 (<tp:taxon-name><tp:taxon-name-part taxon-name-part-type="subfamily">Tenebrioninae</tp:taxon-name-part></tp:taxon-name>) to <tp:taxon-name><tp:taxon-name-part taxon-name-part-type="tribe">Laenini</tp:taxon-name-part></tp:taxon-name> (<tp:taxon-name><tp:taxon-name-part taxon-name-part-type="subfamily">Lagriinae</tp:taxon-name-part></tp:taxon-name>). This genus contains a single species which occurs in high elevation arid regions around Lake Titicaca in Bolivia. <xref ref-type="bibr" rid="B136">Waterhouse (1903)</xref> placed <italic><tp:taxon-name><tp:taxon-name-part taxon-name-part-type="genus" reg="Plastica">Plastica</tp:taxon-name-part></tp:taxon-name></italic> in <tp:taxon-name><tp:taxon-name-part taxon-name-part-type="tribe">Apocryphini</tp:taxon-name-part></tp:taxon-name> based on its apparent similarity to species in the genus <italic><tp:taxon-name><tp:taxon-name-part taxon-name-part-type="genus" reg="Apocrypha">Apocrypha</tp:taxon-name-part></tp:taxon-name></italic> Eschscholtz, 1831, but separated the two genera based on differences in the femora and tarsi. <italic><tp:taxon-name><tp:taxon-name-part taxon-name-part-type="genus" reg="Apocrypha">Apocrypha</tp:taxon-name-part></tp:taxon-name></italic>, as with all other members of <tp:taxon-name><tp:taxon-name-part taxon-name-part-type="subfamily">Tenebrioninae</tp:taxon-name-part></tp:taxon-name>, possess abdominal defensive glands that open between abdominal sternites VII and VIII.</p><fig id="F11" position="float" orientation="portrait"><object-id xmlns:xlink="http://www.w3.org/1999/xlink" content-type="doi" xlink:type="simple">10.3897/zookeys.1172.103149.figures50-53</object-id><object-id xmlns:xlink="http://www.w3.org/1999/xlink" content-type="arpha" xlink:type="simple">201A16FD-CEB1-580D-819B-41ACC287AA70</object-id><label>Figures 50–53.</label><caption><p><italic><tp:taxon-name><tp:taxon-name-part taxon-name-part-type="genus" reg="Capeluprops">Capeluprops</tp:taxon-name-part></tp:taxon-name></italic> and <italic><tp:taxon-name><tp:taxon-name-part taxon-name-part-type="genus" reg="Plastica">Plastica</tp:taxon-name-part></tp:taxon-name></italic>, two genera transferred to <tp:taxon-name><tp:taxon-name-part taxon-name-part-type="tribe">Laenini</tp:taxon-name-part></tp:taxon-name>. <bold>50</bold> Dorsal habitus of <italic><tp:taxon-name><tp:taxon-name-part taxon-name-part-type="genus" reg="Capeluprops">Capeluprops</tp:taxon-name-part><tp:taxon-name-part taxon-name-part-type="species" reg="laenoides">laenoides</tp:taxon-name-part></tp:taxon-name></italic> Schawaller, 2011, paratype <bold>51</bold> Dorsal habitus of <italic><tp:taxon-name><tp:taxon-name-part taxon-name-part-type="genus" reg="Plastica">Plastica</tp:taxon-name-part><tp:taxon-name-part taxon-name-part-type="species" reg="polita">polita</tp:taxon-name-part></tp:taxon-name></italic> Waterhouse, 1903, specimen compared with holotype <bold>52</bold> lateral view of head of <italic><tp:taxon-name><tp:taxon-name-part taxon-name-part-type="genus" reg="Capeluprops">C.</tp:taxon-name-part><tp:taxon-name-part taxon-name-part-type="species" reg="laenoides">laenoides</tp:taxon-name-part></tp:taxon-name></italic>, non-type specimen <bold>53</bold> lateral view of head of <italic><tp:taxon-name><tp:taxon-name-part taxon-name-part-type="genus" reg="Plastica">P.</tp:taxon-name-part><tp:taxon-name-part taxon-name-part-type="species" reg="polita">polita</tp:taxon-name-part></tp:taxon-name></italic>, same specimen as Fig. <xref ref-type="fig" rid="F9">44</xref>. Scale bars: 1 mm (<bold>51</bold>), 0.5 mm (<bold>52, 53</bold>). Fig. <xref ref-type="fig" rid="F11">50</xref> was produced by Otto Merkl and the size of the specimen was not recorded before he passed.</p></caption><graphic xmlns:xlink="http://www.w3.org/1999/xlink" xlink:href="zookeys-1172-155_article-103149__-g011.jpg" position="float" orientation="portrait" xlink:type="simple" id="oo_884422.jpg"><uri content-type="original_file" xlink:type="simple">https://binary.pensoft.net/fig/884422</uri></graphic></fig><p>Examination of images of the holotype stored in the <named-content xmlns:xlink="http://www.w3.org/1999/xlink" content-type="dwc:institutional_code" xlink:title="Natural History Museum, London, UK" xlink:href="http://grbio.org/institution/natural-history-museum-london" xlink:type="simple">NHMUK</named-content> provided by Dmitry Telnov and dissection of specimens matched with the holotype clearly place <italic><tp:taxon-name><tp:taxon-name-part taxon-name-part-type="genus" reg="Plastica">Plastica</tp:taxon-name-part></tp:taxon-name></italic> in <tp:taxon-name><tp:taxon-name-part taxon-name-part-type="tribe">Laenini</tp:taxon-name-part></tp:taxon-name>. <italic><tp:taxon-name><tp:taxon-name-part taxon-name-part-type="genus" reg="Plastica">Plastica</tp:taxon-name-part><tp:taxon-name-part taxon-name-part-type="species" reg="polita">polita</tp:taxon-name-part></tp:taxon-name></italic> does not possess abdominal defensive glands, excluding it from any lineages of <tp:taxon-name><tp:taxon-name-part taxon-name-part-type="subfamily">Tenebrioninae</tp:taxon-name-part></tp:taxon-name>. The following characters support its placement in <tp:taxon-name><tp:taxon-name-part taxon-name-part-type="tribe">Laenini</tp:taxon-name-part></tp:taxon-name>: eyes small and round, not emarginate anteriorly (Fig. <xref ref-type="fig" rid="F11">53</xref>); mesocoxal cavity open; hind wings absent; elytral humeri rounded; abdomen with visible intersegmental membranes between abdominal sternites V–VII, lateral (tenebrionoid) hinging between these segments; abdomen lacking defensive glands.</p></tp:treatment-sec><tp:treatment-sec><!--Section generated to contain objects referenced in tp:taxon-treatment.--><fig id="F9" position="float" orientation="portrait"><object-id xmlns:xlink="http://www.w3.org/1999/xlink" content-type="doi" xlink:type="simple">10.3897/zookeys.1172.103149.figures42-45</object-id><object-id xmlns:xlink="http://www.w3.org/1999/xlink" content-type="arpha" xlink:type="simple">80DDE6FB-52D9-5112-B2A0-3A97CD08BD82</object-id><label>Figures 42–45.</label><caption><p>Elytral humerus of <italic><tp:taxon-name><tp:taxon-name-part taxon-name-part-type="genus" reg="Anaedus">Anaedus</tp:taxon-name-part></tp:taxon-name></italic> and <italic><tp:taxon-name><tp:taxon-name-part taxon-name-part-type="genus" reg="Aemymone">Aemymone</tp:taxon-name-part></tp:taxon-name></italic>. <bold>42</bold><italic><tp:taxon-name><tp:taxon-name-part taxon-name-part-type="genus" reg="Anaedus">Anaedus</tp:taxon-name-part><tp:taxon-name-part taxon-name-part-type="species" reg="lateralis">lateralis</tp:taxon-name-part></tp:taxon-name></italic> (Pic, 1917), formerly in <italic><tp:taxon-name><tp:taxon-name-part taxon-name-part-type="genus" reg="Spinolyprops">Spinolyprops</tp:taxon-name-part></tp:taxon-name></italic><bold>43</bold><italic><tp:taxon-name><tp:taxon-name-part taxon-name-part-type="genus" reg="Anaedus">Anaedus</tp:taxon-name-part><tp:taxon-name-part taxon-name-part-type="species" reg="brunneus">brunneus</tp:taxon-name-part></tp:taxon-name></italic> Ziegler, 1844 <bold>44</bold><italic><tp:taxon-name><tp:taxon-name-part taxon-name-part-type="genus" reg="Anaedus">Anaedus</tp:taxon-name-part><tp:taxon-name-part taxon-name-part-type="species" reg="punctatissimus">punctatissimus</tp:taxon-name-part></tp:taxon-name></italic> Blanchard, 1842 <bold>45</bold><italic><tp:taxon-name><tp:taxon-name-part taxon-name-part-type="genus" reg="Aemymone">Aemymone</tp:taxon-name-part></tp:taxon-name></italic> sp.</p></caption><graphic xmlns:xlink="http://www.w3.org/1999/xlink" xlink:href="zookeys-1172-155_article-103149__-g009.jpg" position="float" orientation="portrait" xlink:type="simple" id="oo_884420.jpg"><uri content-type="original_file" xlink:type="simple">https://binary.pensoft.net/fig/884420</uri></graphic></fig></tp:treatment-sec><ref-list><ref id="B136"><mixed-citation xmlns:xlink="http://www.w3.org/1999/xlink" xlink:type="simple"><person-group><name name-style="western"><surname>Waterhouse</surname><given-names>CO</given-names></name></person-group> (<year>1903</year>) <article-title>Description of a new genus of heteromerous <tp:taxon-name><tp:taxon-name-part taxon-name-part-type="order">Coleoptera</tp:taxon-name-part></tp:taxon-name>.</article-title><source>Annals &amp; Magazine of Natural History</source><volume>12</volume>(<issue>71</issue>): <fpage>563</fpage>–<lpage>564</lpage>. <ext-link xlink:href="10.1080/00222930308678894" ext-link-type="doi" xlink:type="simple">https://doi.org/10.1080/00222930308678894</ext-link> [Seventh Series]</mixed-citation></ref></ref-list></tp:taxon-treatment>
