# Supplementary material for: ﻿Reconstitution of some tribes and genera of Lagriinae (Coleoptera, Tenebrionidae)
Source: Zookeys. 2023 Jul 26;1172:155–202. doi: 10.3897/zookeys.1172.103149 (PMC10398564; doi:10.3897/zookeys.1172.103149)
Supplement: XML Treatment for Phobeliina [file zookeys.1172.103149-treatment13.xml]

<!DOCTYPE tp:taxon-treatment
  PUBLIC "-//TaxonX//DTD Taxonomic Treatment Publishing DTD v0 20100105//EN" "tax-treatment-NSO.dtd">
<tp:taxon-treatment xmlns:tp="http://www.plazi.org/taxpub"><tp:treatment-meta><kwd-group><label>Taxon classification</label><kwd>
                <named-content content-type="kingdom">Animalia</named-content>
              </kwd><kwd>
                <named-content content-type="order">Coleoptera</named-content>
              </kwd><kwd>
                <named-content content-type="family">Tenebrionidae</named-content>
              </kwd></kwd-group><mixed-citation publication-type="journal"><person-group><name><surname>Aalbu</surname><given-names>Rolf L.</given-names></name><name><surname>Kanda</surname><given-names>Kojun</given-names></name><name><surname>Merkl</surname><given-names>Ottó</given-names></name><name><surname>Ivie</surname><given-names>Michael A.</given-names></name><name><surname>Johnston</surname><given-names>M. Andrew</given-names></name></person-group><article-title>﻿Reconstitution of some tribes and genera of <tp:taxon-name><tp:taxon-name-part taxon-name-part-type="subfamily">Lagriinae</tp:taxon-name-part></tp:taxon-name> (<tp:taxon-name><tp:taxon-name-part taxon-name-part-type="order">Coleoptera</tp:taxon-name-part></tp:taxon-name>, <tp:taxon-name><tp:taxon-name-part taxon-name-part-type="family">Tenebrionidae</tp:taxon-name-part></tp:taxon-name>)</article-title><source>Zookeys</source><day>26</day><month>07</month><year>2023</year><volume>1172</volume><fpage>155</fpage><lpage>202</lpage><pub-id pub-id-type="doi">10.3897/zookeys.1172.103149</pub-id></mixed-citation></tp:treatment-meta><tp:nomenclature><label>﻿Subtribe</label><tp:taxon-name>
              <object-id xmlns:xlink="http://www.w3.org/1999/xlink" content-type="arpha" xlink:type="simple">CE0889A3-AED0-56F8-A637-F7DC4102DCFC</object-id>
              <tp:taxon-name-part taxon-name-part-type="subtribe">Phobeliina</tp:taxon-name-part>
            </tp:taxon-name><tp:taxon-authority>Ardoin, 1961</tp:taxon-authority><tp:taxon-status xmlns:xlink="http://www.w3.org/1999/xlink" xlink:type="simple">stat. rev.</tp:taxon-status><xref ref-type="fig" rid="F12">Figs 56</xref><xref ref-type="fig" rid="F12">, 57</xref><xref ref-type="fig" rid="F13">, 60</xref><xref ref-type="fig" rid="F13">, 61</xref><xref ref-type="fig" rid="F14">, 64</xref></tp:nomenclature><tp:treatment-sec sec-type="type genus" id="SECID0EQCDK"><title>Type genus.</title><p><italic><tp:taxon-name><tp:taxon-name-part taxon-name-part-type="genus" reg="Phobelius">Phobelius</tp:taxon-name-part></tp:taxon-name></italic> Blanchard, 1842.</p></tp:treatment-sec><tp:treatment-sec sec-type="notes" id="SECID0E4CDK"><title>Note.</title><p><italic><tp:taxon-name><tp:taxon-name-part taxon-name-part-type="genus" reg="Phobelius">Phobelius</tp:taxon-name-part></tp:taxon-name></italic> (Fig. <xref ref-type="fig" rid="F12">56</xref>) contains 13 Neotropical species. The genus was included in the group “Phobéliides” by <xref ref-type="bibr" rid="B82">Lacordaire (1859)</xref> within the tribe Hétérotarsides along with <italic><tp:taxon-name><tp:taxon-name-part taxon-name-part-type="genus" reg="Phymatestes">Phymatestes</tp:taxon-name-part></tp:taxon-name></italic>, <italic><tp:taxon-name><tp:taxon-name-part taxon-name-part-type="genus" reg="Anaedus">Anaedus</tp:taxon-name-part></tp:taxon-name></italic>, and <italic><tp:taxon-name><tp:taxon-name-part taxon-name-part-type="genus" reg="Luprops">Luprops</tp:taxon-name-part></tp:taxon-name></italic>. Subsequently, <xref ref-type="bibr" rid="B4">Ardoin (1961)</xref> included <tp:taxon-name><tp:taxon-name-part taxon-name-part-type="subtribe">Phobeliina</tp:taxon-name-part></tp:taxon-name> as a subtribe of <tp:taxon-name><tp:taxon-name-part taxon-name-part-type="tribe">Adeliini</tp:taxon-name-part></tp:taxon-name> and transferred all genera except <italic><tp:taxon-name><tp:taxon-name-part taxon-name-part-type="genus" reg="Phobelius">Phobelius</tp:taxon-name-part></tp:taxon-name></italic> to other groups. <xref ref-type="bibr" rid="B92">Matthews (1998)</xref>, in his comprehensive review of <tp:taxon-name><tp:taxon-name-part taxon-name-part-type="tribe">Adeliini</tp:taxon-name-part></tp:taxon-name>, noted that <italic><tp:taxon-name><tp:taxon-name-part taxon-name-part-type="genus" reg="Phobelius">Phobelius</tp:taxon-name-part></tp:taxon-name></italic> exhibits characters consistent with <tp:taxon-name><tp:taxon-name-part taxon-name-part-type="tribe">Lagriini</tp:taxon-name-part></tp:taxon-name> and that the only difference between <italic><tp:taxon-name><tp:taxon-name-part taxon-name-part-type="genus" reg="Phobelius">Phobelius</tp:taxon-name-part></tp:taxon-name></italic> and other members of the tribe was that <italic><tp:taxon-name><tp:taxon-name-part taxon-name-part-type="genus" reg="Phobelius">Phobelius</tp:taxon-name-part></tp:taxon-name></italic> did not have the elongate terminal antennomere typically found in <tp:taxon-name><tp:taxon-name-part taxon-name-part-type="tribe">Lagriini</tp:taxon-name-part></tp:taxon-name>. Matthews further concluded that <italic><tp:taxon-name><tp:taxon-name-part taxon-name-part-type="genus" reg="Phobelius">Phobelius</tp:taxon-name-part></tp:taxon-name></italic> should be included in a third subtribe (separate from <tp:taxon-name><tp:taxon-name-part taxon-name-part-type="subtribe">Lagriina</tp:taxon-name-part></tp:taxon-name> and <tp:taxon-name><tp:taxon-name-part taxon-name-part-type="subtribe">Statirina</tp:taxon-name-part></tp:taxon-name>) in <tp:taxon-name><tp:taxon-name-part taxon-name-part-type="tribe">Lagriini</tp:taxon-name-part></tp:taxon-name>. However, subsequent catalogus did not follow Matthews’ assessment, and <italic><tp:taxon-name><tp:taxon-name-part taxon-name-part-type="genus" reg="Phobelius">Phobelius</tp:taxon-name-part></tp:taxon-name></italic> is currently included within <tp:taxon-name><tp:taxon-name-part taxon-name-part-type="tribe">Goniaderini</tp:taxon-name-part></tp:taxon-name> with <tp:taxon-name><tp:taxon-name-part taxon-name-part-type="subtribe">Phobeliina</tp:taxon-name-part></tp:taxon-name> similarly synonymized under this tribe (<xref ref-type="bibr" rid="B13">Bouchard et al. 2005</xref>, <xref ref-type="bibr" rid="B14">2011</xref>, <xref ref-type="bibr" rid="B15">2021</xref>; <xref ref-type="bibr" rid="B18">Bousquet et al. 2018</xref>).</p><p>In molecular phylogenetic studies that included <italic><tp:taxon-name><tp:taxon-name-part taxon-name-part-type="genus" reg="Phobelius">Phobelius</tp:taxon-name-part></tp:taxon-name></italic> (<xref ref-type="bibr" rid="B64">Kanda et al. 2015</xref>; <xref ref-type="bibr" rid="B1">Aalbu et al. 2017</xref>), the genus was recovered in a clade with <tp:taxon-name><tp:taxon-name-part taxon-name-part-type="tribe">Lagriini</tp:taxon-name-part></tp:taxon-name> (Fig. <xref ref-type="fig" rid="F1">1</xref>), supporting Matthews’ conclusion. <tp:taxon-name><tp:taxon-name-part taxon-name-part-type="tribe">Lagriini</tp:taxon-name-part></tp:taxon-name> (Figs <xref ref-type="fig" rid="F12">54–57</xref>) can be distinguished from other <tp:taxon-name><tp:taxon-name-part taxon-name-part-type="subfamily">Lagriinae</tp:taxon-name-part></tp:taxon-name> by the following characters: presence of abdominal defensive glands that open between abdominal sternites VII and VIII; pronotum with lateral margins absent or weakly impressed; antennae usually with terminal antennomeres elongate. Although <italic><tp:taxon-name><tp:taxon-name-part taxon-name-part-type="genus" reg="Phobelius">Phobelius</tp:taxon-name-part></tp:taxon-name></italic> does not have elongate terminal antennomeres, they do have abdominal defensive glands and lack lateral pronotal margins.</p><p>Before this study, two subtribes of <tp:taxon-name><tp:taxon-name-part taxon-name-part-type="tribe">Lagriini</tp:taxon-name-part></tp:taxon-name> were recognized, <tp:taxon-name><tp:taxon-name-part taxon-name-part-type="subtribe">Lagriina</tp:taxon-name-part></tp:taxon-name> and <tp:taxon-name><tp:taxon-name-part taxon-name-part-type="subtribe">Statirina</tp:taxon-name-part></tp:taxon-name>. The two subtribes can be distinguished based on differences in the prothorax. In <tp:taxon-name><tp:taxon-name-part taxon-name-part-type="subtribe">Lagriina</tp:taxon-name-part></tp:taxon-name>, the lobes of the hypomera meet behind the procoxae (Fig. <xref ref-type="fig" rid="F13">58</xref>) and, in <tp:taxon-name><tp:taxon-name-part taxon-name-part-type="subtribe">Statirina</tp:taxon-name-part></tp:taxon-name>, the lobes of the hypomera do not meet and are separated by the prosternum (Fig. <xref ref-type="fig" rid="F13">59</xref>). The prosternal process in <tp:taxon-name><tp:taxon-name-part taxon-name-part-type="subtribe">Lagriina</tp:taxon-name-part></tp:taxon-name> is thin and recessed between strongly projecting procoxae, sometimes resulting in the procoxal cavities appearing to be contiguous. In <tp:taxon-name><tp:taxon-name-part taxon-name-part-type="subtribe">Statirina</tp:taxon-name-part></tp:taxon-name>, the prosternal process forms a complete strip of cuticle, approximately ¼ the width of the procoxa, and clearly separates the coxae throughout their entire length. In addition to prothoracic characters, <tp:taxon-name><tp:taxon-name-part taxon-name-part-type="subtribe">Lagriina</tp:taxon-name-part></tp:taxon-name> tend to be broader bodied while <tp:taxon-name><tp:taxon-name-part taxon-name-part-type="subtribe">Statirina</tp:taxon-name-part></tp:taxon-name> tend to be more slender. The elongation of the terminal antennomere tends to be much more pronounced in <tp:taxon-name><tp:taxon-name-part taxon-name-part-type="subtribe">Statirina</tp:taxon-name-part></tp:taxon-name>, and in some <tp:taxon-name><tp:taxon-name-part taxon-name-part-type="subtribe">Lagriina</tp:taxon-name-part></tp:taxon-name> the terminal antennomere is nearly the same length as the penultimate antennomere.</p><p>As <xref ref-type="bibr" rid="B92">Matthews (1998)</xref> noted, <italic><tp:taxon-name><tp:taxon-name-part taxon-name-part-type="genus" reg="Phobelius">Phobelius</tp:taxon-name-part></tp:taxon-name></italic> does not neatly fit within either of the two subtribes. Its prothorax (Fig. <xref ref-type="fig" rid="F13">60</xref>) resembles <tp:taxon-name><tp:taxon-name-part taxon-name-part-type="subtribe">Statirina</tp:taxon-name-part></tp:taxon-name>; the lobes of the hypomera do not meet posterior to the coxae and the prosternal process is wide and not recessed as in <tp:taxon-name><tp:taxon-name-part taxon-name-part-type="subtribe">Lagriina</tp:taxon-name-part></tp:taxon-name>. The stout body (Fig. <xref ref-type="fig" rid="F12">56</xref>) is more like body forms seen in <tp:taxon-name><tp:taxon-name-part taxon-name-part-type="subtribe">Lagriina</tp:taxon-name-part></tp:taxon-name>. The terminal antennomere is also not particularly elongate in either males or females, at most only 1.5 times longer than the preceding one. The shape of the abdominal defensive gland reservoirs differs from both <tp:taxon-name><tp:taxon-name-part taxon-name-part-type="subtribe">Lagriina</tp:taxon-name-part></tp:taxon-name> and <tp:taxon-name><tp:taxon-name-part taxon-name-part-type="subtribe">Statirina</tp:taxon-name-part></tp:taxon-name> as well. In <italic><tp:taxon-name><tp:taxon-name-part taxon-name-part-type="genus" reg="Phobelius">Phobelius</tp:taxon-name-part></tp:taxon-name></italic>, the gland reservoirs are large and conical, with wide openings (Fig. <xref ref-type="fig" rid="F14">64</xref>). In <tp:taxon-name><tp:taxon-name-part taxon-name-part-type="subtribe">Lagriina</tp:taxon-name-part></tp:taxon-name> and <tp:taxon-name><tp:taxon-name-part taxon-name-part-type="subtribe">Statirina</tp:taxon-name-part></tp:taxon-name>, the gland reservoirs are small, sometimes inconspicuous, and are widely separated (Figs <xref ref-type="fig" rid="F14">62</xref>, <xref ref-type="fig" rid="F14">63</xref>).</p><p>We reinstate <tp:taxon-name><tp:taxon-name-part taxon-name-part-type="subtribe">Phobeliina</tp:taxon-name-part></tp:taxon-name> Ardoin, 1961 as a valid subtribe of <tp:taxon-name><tp:taxon-name-part taxon-name-part-type="tribe">Lagriini</tp:taxon-name-part></tp:taxon-name> based upon the previous molecular phylogenetic analyses and morphological discussion presented above. We propose the following diagnosis of this lineage of <tp:taxon-name><tp:taxon-name-part taxon-name-part-type="tribe">Lagriini</tp:taxon-name-part></tp:taxon-name>: body form stout; antennomeres stout, terminal antennomere not distinctly elongated in either sex; pronotum lacking lateral margin; procoxae separated by distinct prosternal process; hypomera extending mesally behind procoxae and both joined to prosternal process, not meeting each other; mesocoxae open; paired defensive glands present between abdominal sternites VII and VIII, glands large, conical.</p><fig id="F12" position="float" orientation="portrait"><object-id xmlns:xlink="http://www.w3.org/1999/xlink" content-type="doi" xlink:type="simple">10.3897/zookeys.1172.103149.figures54-57</object-id><object-id xmlns:xlink="http://www.w3.org/1999/xlink" content-type="arpha" xlink:type="simple">3E9D7B83-AF9C-59DA-A4AE-558E980924A3</object-id><label>Figures 54–57.</label><caption><p>Dorsal habitus of representatives of <tp:taxon-name><tp:taxon-name-part taxon-name-part-type="tribe">Lagriini</tp:taxon-name-part></tp:taxon-name> subtribes. <bold>54</bold><italic><tp:taxon-name><tp:taxon-name-part taxon-name-part-type="genus" reg="Lagria">Lagria</tp:taxon-name-part><tp:taxon-name-part taxon-name-part-type="species" reg="villosa">villosa</tp:taxon-name-part></tp:taxon-name></italic> (Fabricius, 1781), <tp:taxon-name><tp:taxon-name-part taxon-name-part-type="subtribe">Lagriina</tp:taxon-name-part></tp:taxon-name><bold>55</bold><italic><tp:taxon-name><tp:taxon-name-part taxon-name-part-type="genus" reg="Statira">Statira</tp:taxon-name-part><tp:taxon-name-part taxon-name-part-type="species" reg="pulchella">pulchella</tp:taxon-name-part></tp:taxon-name></italic> Mäklin, 1864, <tp:taxon-name><tp:taxon-name-part taxon-name-part-type="subtribe">Statirina</tp:taxon-name-part></tp:taxon-name><bold>56</bold><italic><tp:taxon-name><tp:taxon-name-part taxon-name-part-type="genus" reg="Phobelius">Phobelius</tp:taxon-name-part><tp:taxon-name-part taxon-name-part-type="species" reg="lucifugus">lucifugus</tp:taxon-name-part></tp:taxon-name></italic> Fairmaire, 1889, <tp:taxon-name><tp:taxon-name-part taxon-name-part-type="subtribe">Phobeliina</tp:taxon-name-part></tp:taxon-name><bold>57</bold><italic><tp:taxon-name><tp:taxon-name-part taxon-name-part-type="genus" reg="Rhosaces">Rhosaces</tp:taxon-name-part><tp:taxon-name-part taxon-name-part-type="species" reg="clavipes">clavipes</tp:taxon-name-part></tp:taxon-name></italic> Champion, 1889, <tp:taxon-name><tp:taxon-name-part taxon-name-part-type="subtribe">Phobeliina</tp:taxon-name-part></tp:taxon-name>. Scale bars: 1 mm.</p></caption><graphic xmlns:xlink="http://www.w3.org/1999/xlink" xlink:href="zookeys-1172-155_article-103149__-g012.jpg" position="float" orientation="portrait" xlink:type="simple" id="oo_884423.jpg"><uri content-type="original_file" xlink:type="simple">https://binary.pensoft.net/fig/884423</uri></graphic></fig><p>Based upon our updated recognition of <tp:taxon-name><tp:taxon-name-part taxon-name-part-type="subtribe">Phobeliina</tp:taxon-name-part></tp:taxon-name>, we also tentatively include within it the genus <italic><tp:taxon-name><tp:taxon-name-part taxon-name-part-type="genus" reg="Rhosaces">Rhosaces</tp:taxon-name-part></tp:taxon-name></italic> Champion, 1889 (Figs <xref ref-type="fig" rid="F12">57</xref>, <xref ref-type="fig" rid="F13">61</xref>). This monotypic genus was erected for <italic><tp:taxon-name><tp:taxon-name-part taxon-name-part-type="genus" reg="Rhosaces">Rhosaces</tp:taxon-name-part><tp:taxon-name-part taxon-name-part-type="species" reg="clavipes">clavipes</tp:taxon-name-part></tp:taxon-name></italic> Champion, 1889 and placed within <tp:taxon-name><tp:taxon-name-part taxon-name-part-type="subtribe">Statirina</tp:taxon-name-part></tp:taxon-name> where it has been treated ever since (<xref ref-type="bibr" rid="B10">Blackwelder 1945</xref>; <xref ref-type="bibr" rid="B18">Bousquet et al. 2018</xref>; <xref ref-type="bibr" rid="B15">Bouchard et al. 2021</xref>), although <xref ref-type="bibr" rid="B28">Champion (1889)</xref> pointed out the strong differences in antennae (lacking an elongate terminal antennomere), a short epistoma, and a broadly rounded intercoxal process of the abdomen. All of the characters mentioned by <xref ref-type="bibr" rid="B28">Champion (1889)</xref> are shared with <italic><tp:taxon-name><tp:taxon-name-part taxon-name-part-type="genus" reg="Phobelius">Phobelius</tp:taxon-name-part></tp:taxon-name></italic>, and the defensive glands, mesocoxal openings, and prothoracic characters similarly seem to unite these two genera. It is clear that <italic><tp:taxon-name><tp:taxon-name-part taxon-name-part-type="genus" reg="Rhosaces">Rhosaces</tp:taxon-name-part></tp:taxon-name></italic> does not fit within our concept of <tp:taxon-name><tp:taxon-name-part taxon-name-part-type="subtribe">Lagriina</tp:taxon-name-part></tp:taxon-name>, and it does adhere to our diagnosis of <tp:taxon-name><tp:taxon-name-part taxon-name-part-type="subtribe">Phobeliina</tp:taxon-name-part></tp:taxon-name>, and we look forward to future phylogenetic investigations that can more rigorously test the monophyly of this assemblage.</p></tp:treatment-sec><tp:treatment-sec><!--Section generated to contain objects referenced in tp:taxon-treatment.--><fig id="F13" position="float" orientation="portrait"><object-id xmlns:xlink="http://www.w3.org/1999/xlink" content-type="doi" xlink:type="simple">10.3897/zookeys.1172.103149.figures58-61</object-id><object-id xmlns:xlink="http://www.w3.org/1999/xlink" content-type="arpha" xlink:type="simple">0A0E9117-AF18-5D2E-BE64-C5C9C2607E4D</object-id><label>Figures 58–61.</label><caption><p>Prosterna of <tp:taxon-name><tp:taxon-name-part taxon-name-part-type="tribe">Lagriini</tp:taxon-name-part></tp:taxon-name>. <bold>58</bold><italic><tp:taxon-name><tp:taxon-name-part taxon-name-part-type="genus" reg="Lagria">Lagria</tp:taxon-name-part><tp:taxon-name-part taxon-name-part-type="species" reg="villosa">villosa</tp:taxon-name-part></tp:taxon-name></italic> (Fabricius, 1781) <bold>59</bold><italic><tp:taxon-name><tp:taxon-name-part taxon-name-part-type="genus" reg="Statira">Statira</tp:taxon-name-part><tp:taxon-name-part taxon-name-part-type="species" reg="gagatina">gagatina</tp:taxon-name-part></tp:taxon-name></italic> Melsheimer, 1845 <bold>60</bold><italic><tp:taxon-name><tp:taxon-name-part taxon-name-part-type="genus" reg="Phobelius">Phobelius</tp:taxon-name-part></tp:taxon-name></italic> sp. <bold>61</bold><italic><tp:taxon-name><tp:taxon-name-part taxon-name-part-type="genus" reg="Rhosaces">Rhosaces</tp:taxon-name-part></tp:taxon-name></italic> sp.</p></caption><graphic xmlns:xlink="http://www.w3.org/1999/xlink" xlink:href="zookeys-1172-155_article-103149__-g013.jpg" position="float" orientation="portrait" xlink:type="simple" id="oo_884424.jpg"><uri content-type="original_file" xlink:type="simple">https://binary.pensoft.net/fig/884424</uri></graphic></fig><fig id="F14" position="float" orientation="portrait"><object-id xmlns:xlink="http://www.w3.org/1999/xlink" content-type="doi" xlink:type="simple">10.3897/zookeys.1172.103149.figures62-67</object-id><object-id xmlns:xlink="http://www.w3.org/1999/xlink" content-type="arpha" xlink:type="simple">798C773F-6238-5D86-9709-7A16E2DC7B85</object-id><label>Figures 62–67.</label><caption><p>Defensive gland reservoirs of <tp:taxon-name><tp:taxon-name-part taxon-name-part-type="subfamily">Lagriinae</tp:taxon-name-part></tp:taxon-name>. <bold>62</bold><italic><tp:taxon-name><tp:taxon-name-part taxon-name-part-type="genus" reg="Lagria">Lagria</tp:taxon-name-part><tp:taxon-name-part taxon-name-part-type="species" reg="villosa">villosa</tp:taxon-name-part></tp:taxon-name></italic> (Fabricius, 1781), <tp:taxon-name><tp:taxon-name-part taxon-name-part-type="tribe">Lagriini</tp:taxon-name-part></tp:taxon-name>: <tp:taxon-name><tp:taxon-name-part taxon-name-part-type="subtribe">Lagriina</tp:taxon-name-part></tp:taxon-name><bold>63</bold><italic><tp:taxon-name><tp:taxon-name-part taxon-name-part-type="genus" reg="Statira">Statira</tp:taxon-name-part></tp:taxon-name></italic> sp., <tp:taxon-name><tp:taxon-name-part taxon-name-part-type="tribe">Lagriini</tp:taxon-name-part></tp:taxon-name>: <tp:taxon-name><tp:taxon-name-part taxon-name-part-type="subtribe">Statirina</tp:taxon-name-part></tp:taxon-name><bold>64</bold><italic><tp:taxon-name><tp:taxon-name-part taxon-name-part-type="genus" reg="Phobelius">Phobelius</tp:taxon-name-part></tp:taxon-name></italic> sp., <tp:taxon-name><tp:taxon-name-part taxon-name-part-type="tribe">Lagriini</tp:taxon-name-part></tp:taxon-name>: <tp:taxon-name><tp:taxon-name-part taxon-name-part-type="subtribe">Phobeliina</tp:taxon-name-part></tp:taxon-name><bold>65</bold><italic><tp:taxon-name><tp:taxon-name-part taxon-name-part-type="genus" reg="Luprops">Luprops</tp:taxon-name-part></tp:taxon-name></italic> sp., <tp:taxon-name><tp:taxon-name-part taxon-name-part-type="tribe">Lupropini</tp:taxon-name-part></tp:taxon-name><bold>66</bold><italic><tp:taxon-name><tp:taxon-name-part taxon-name-part-type="genus" reg="Aediotorix">Aediotorix</tp:taxon-name-part></tp:taxon-name></italic> sp., <tp:taxon-name><tp:taxon-name-part taxon-name-part-type="tribe">Pycnocerini</tp:taxon-name-part></tp:taxon-name><bold>67</bold><italic><tp:taxon-name><tp:taxon-name-part taxon-name-part-type="genus" reg="Cardiothorax">Cardiothorax</tp:taxon-name-part></tp:taxon-name></italic> sp., <tp:taxon-name><tp:taxon-name-part taxon-name-part-type="tribe">Adeliini</tp:taxon-name-part></tp:taxon-name>. Abbreviation: dgr = defensive gland reservoir.</p></caption><graphic xmlns:xlink="http://www.w3.org/1999/xlink" xlink:href="zookeys-1172-155_article-103149__-g014.jpg" position="float" orientation="portrait" xlink:type="simple" id="oo_884425.jpg"><uri content-type="original_file" xlink:type="simple">https://binary.pensoft.net/fig/884425</uri></graphic></fig><fig id="F1" position="float" orientation="portrait"><object-id xmlns:xlink="http://www.w3.org/1999/xlink" content-type="doi" xlink:type="simple">10.3897/zookeys.1172.103149.figure1</object-id><object-id xmlns:xlink="http://www.w3.org/1999/xlink" content-type="arpha" xlink:type="simple">DDB9312C-D3F8-5E22-8967-3F4A6772C178</object-id><label>Figure 1.</label><caption><p>Phylogeny of <tp:taxon-name><tp:taxon-name-part taxon-name-part-type="subfamily">Lagriinae</tp:taxon-name-part></tp:taxon-name> from <xref ref-type="bibr" rid="B1">Aalbu et al. (2017)</xref> with revised generic names, tribal classification, and diagnostic morphological characters. Prev[ious]. Tribal Placement: COS = <tp:taxon-name><tp:taxon-name-part taxon-name-part-type="tribe">Cossyphini</tp:taxon-name-part></tp:taxon-name>, BEL = <tp:taxon-name><tp:taxon-name-part taxon-name-part-type="tribe">Belopini</tp:taxon-name-part></tp:taxon-name>, ADE = <tp:taxon-name><tp:taxon-name-part taxon-name-part-type="tribe">Adeliini</tp:taxon-name-part></tp:taxon-name>, LAG= <tp:taxon-name><tp:taxon-name-part taxon-name-part-type="tribe">Lagriini</tp:taxon-name-part></tp:taxon-name>, CHA = <tp:taxon-name><tp:taxon-name-part taxon-name-part-type="tribe">Chaerodini</tp:taxon-name-part></tp:taxon-name>, LUP = <tp:taxon-name><tp:taxon-name-part taxon-name-part-type="tribe">Lupropini</tp:taxon-name-part></tp:taxon-name>, GON = <tp:taxon-name><tp:taxon-name-part taxon-name-part-type="tribe">Goniaderini</tp:taxon-name-part></tp:taxon-name>, PYC = <tp:taxon-name><tp:taxon-name-part taxon-name-part-type="tribe">Pycnocerini</tp:taxon-name-part></tp:taxon-name>, LAE = <tp:taxon-name><tp:taxon-name-part taxon-name-part-type="tribe">Laenini</tp:taxon-name-part></tp:taxon-name>. Defensive glands: location and number of abdominal defensive gland reservoirs: 8/9, paired = a pair of gland reservoirs with openings between abdominal sternites 8 and 9; 7/8, paired = a pair of gland reservoirs with openings between abdominal sternites 7 and 8; 7/8, single = single gland reservoir with opening between abdominal sternites VII and VIII. Mesocox[al]. Closure: Closed = lateral arms of meso- and metaventrites touching laterad of mesocoxa; Open = lateral arms not touching.</p></caption><graphic xmlns:xlink="http://www.w3.org/1999/xlink" xlink:href="zookeys-1172-155_article-103149__-g001.jpg" position="float" orientation="portrait" xlink:type="simple" id="oo_884412.jpg"><uri content-type="original_file" xlink:type="simple">https://binary.pensoft.net/fig/884412</uri></graphic></fig></tp:treatment-sec><ref-list><ref id="B82"><mixed-citation xmlns:xlink="http://www.w3.org/1999/xlink" xlink:type="simple"><person-group><name name-style="western"><surname>Lacordaire</surname><given-names>T</given-names></name></person-group> (<year>1859</year>) <source>Histoire naturelle des insectes. Genera des coléoptères ou exposé méthodique et critique de tous les genres proposés jusqu’ici dans cet ordre d’insectes. Tome cinquième première partie. Contenant les familles des Ténébrionides, Cistélides, Nilionides, Pythides, Mélandryides, Lagriides, Pédilides, Anthicides, Pyrocroïdes, Mordellides, Rhipiphorides, Stylopides, Meloïdes et Oedémérides.</source><publisher-name>Roret</publisher-name>, <publisher-loc>Paris</publisher-loc>, <size units="page">400 pp</size>.</mixed-citation></ref><ref id="B4"><mixed-citation xmlns:xlink="http://www.w3.org/1999/xlink" xlink:type="simple"><person-group><name name-style="western"><surname>Ardoin</surname><given-names>P</given-names></name></person-group> (<year>1961</year>) <article-title>Contribution à l`étude des ténébrionides malgaches. Deux nouveaux genres d`<tp:taxon-name><tp:taxon-name-part taxon-name-part-type="tribe">Adeliini</tp:taxon-name-part></tp:taxon-name> malgaches.</article-title><source>Bulletin de l`Académie Malgache</source><volume>37</volume>: <fpage>31</fpage>–<lpage>38</lpage>. [Nouvelle Série]</mixed-citation></ref><ref id="B92"><mixed-citation xmlns:xlink="http://www.w3.org/1999/xlink" xlink:type="simple"><person-group><name name-style="western"><surname>Matthews</surname><given-names>EG</given-names></name></person-group> (<year>1998</year>) <article-title>Classification, phylogeny and biogeography of the genera of <tp:taxon-name><tp:taxon-name-part taxon-name-part-type="tribe">Adeliini</tp:taxon-name-part></tp:taxon-name> (<tp:taxon-name><tp:taxon-name-part taxon-name-part-type="order">Coleoptera</tp:taxon-name-part></tp:taxon-name>: <tp:taxon-name><tp:taxon-name-part taxon-name-part-type="family">Tenebrionidae</tp:taxon-name-part></tp:taxon-name>).</article-title><source>Invertebrate Taxonomy</source><volume>12</volume>(<issue>5</issue>): <fpage>685</fpage>–<lpage>824</lpage>. <ext-link xlink:href="10.1071/IT97008" ext-link-type="doi" xlink:type="simple">https://doi.org/10.1071/IT97008</ext-link></mixed-citation></ref><ref id="B13"><mixed-citation xmlns:xlink="http://www.w3.org/1999/xlink" xlink:type="simple"><person-group><name name-style="western"><surname>Bouchard</surname><given-names>P</given-names></name><name name-style="western"><surname>Lawrence</surname><given-names>JF</given-names></name><name name-style="western"><surname>Davies</surname><given-names>A</given-names></name><name name-style="western"><surname>Newton</surname><given-names>AF</given-names></name></person-group> (<year>2005</year>) <article-title>Synoptic classification of the world <tp:taxon-name><tp:taxon-name-part taxon-name-part-type="family">Tenebrionidae</tp:taxon-name-part></tp:taxon-name> (<tp:taxon-name><tp:taxon-name-part taxon-name-part-type="class">Insecta</tp:taxon-name-part></tp:taxon-name>: <tp:taxon-name><tp:taxon-name-part taxon-name-part-type="order">Coleoptera</tp:taxon-name-part></tp:taxon-name>) with a review of family-group names.</article-title><source>Annales Zoologici (Warszawa)</source><volume>55</volume>: <fpage>499</fpage>–<lpage>530</lpage>. <ext-link xlink:href="https://www.ingentaconnect.com/content/miiz/annales/2005/00000055/00000004/art00001" ext-link-type="uri" xlink:type="simple">https://www.ingentaconnect.com/content/miiz/annales/2005/00000055/00000004/art00001</ext-link></mixed-citation></ref><ref id="B14"><mixed-citation xmlns:xlink="http://www.w3.org/1999/xlink" xlink:type="simple"><person-group><name name-style="western"><surname>Bouchard</surname><given-names>P</given-names></name><name name-style="western"><surname>Bousquet</surname><given-names>Y</given-names></name><name name-style="western"><surname>Davies</surname><given-names>AE</given-names></name><name name-style="western"><surname>Alonso-Zarazaga</surname><given-names>MA</given-names></name><name name-style="western"><surname>Lawrence</surname><given-names>JF</given-names></name><name name-style="western"><surname>Lyal</surname><given-names>CHC</given-names></name><name name-style="western"><surname>Newton</surname><given-names>AF</given-names></name><name name-style="western"><surname>Reid</surname><given-names>CAM</given-names></name><name name-style="western"><surname>Schmitt</surname><given-names>M</given-names></name><name name-style="western"><surname>Ślipiński</surname><given-names>SA</given-names></name><name name-style="western"><surname>Smith</surname><given-names>ABT</given-names></name></person-group> (<year>2011</year>) <article-title>Family-group names in <tp:taxon-name><tp:taxon-name-part taxon-name-part-type="order">Coleoptera</tp:taxon-name-part></tp:taxon-name> (<tp:taxon-name><tp:taxon-name-part taxon-name-part-type="class">Insecta</tp:taxon-name-part></tp:taxon-name>).</article-title><source>ZooKeys</source><volume>88</volume>: <fpage>1</fpage>–<lpage>972</lpage>. <ext-link xlink:href="10.3897/zookeys.88.807" ext-link-type="doi" xlink:type="simple">https://doi.org/10.3897/zookeys.88.807</ext-link></mixed-citation></ref><ref id="B15"><mixed-citation xmlns:xlink="http://www.w3.org/1999/xlink" xlink:type="simple"><person-group><name name-style="western"><surname>Bouchard</surname><given-names>P</given-names></name><name name-style="western"><surname>Bousquet</surname><given-names>Y</given-names></name><name name-style="western"><surname>Aalbu</surname><given-names>RL</given-names></name><name name-style="western"><surname>Alonso-Zarazaga</surname><given-names>MA</given-names></name><name name-style="western"><surname>Merkl</surname><given-names>O</given-names></name><name name-style="western"><surname>Davies</surname><given-names>AE</given-names></name></person-group> (<year>2021</year>) <article-title>Review of genus-group names in the family <tp:taxon-name><tp:taxon-name-part taxon-name-part-type="family">Tenebrionidae</tp:taxon-name-part></tp:taxon-name> (<tp:taxon-name><tp:taxon-name-part taxon-name-part-type="class">Insecta</tp:taxon-name-part></tp:taxon-name>, <tp:taxon-name><tp:taxon-name-part taxon-name-part-type="order">Coleoptera</tp:taxon-name-part></tp:taxon-name>).</article-title><source>ZooKeys</source><volume>1050</volume>: <fpage>1</fpage>–<lpage>633</lpage>. <ext-link xlink:href="10.3897/zookeys.1050.64217" ext-link-type="doi" xlink:type="simple">https://doi.org/10.3897/zookeys.1050.64217</ext-link></mixed-citation></ref><ref id="B18"><mixed-citation xmlns:xlink="http://www.w3.org/1999/xlink" xlink:type="simple"><person-group><name name-style="western"><surname>Bousquet</surname><given-names>Y</given-names></name><name name-style="western"><surname>Thomas</surname><given-names>DB</given-names></name><name name-style="western"><surname>Bouchard</surname><given-names>P</given-names></name><name name-style="western"><surname>Smith</surname><given-names>AD</given-names></name><name name-style="western"><surname>Aalbu</surname><given-names>RL</given-names></name><name name-style="western"><surname>Johnston</surname><given-names>MA</given-names></name><name name-style="western"><surname>Steiner Jr</surname><given-names>WE</given-names></name></person-group> (<year>2018</year>) <article-title>Catalogue of <tp:taxon-name><tp:taxon-name-part taxon-name-part-type="family">Tenebrionidae</tp:taxon-name-part></tp:taxon-name> (<tp:taxon-name><tp:taxon-name-part taxon-name-part-type="order">Coleoptera</tp:taxon-name-part></tp:taxon-name>) of North America.</article-title><source>ZooKeys</source><volume>728</volume>: <fpage>1</fpage>–<lpage>455</lpage>. <ext-link xlink:href="10.3897/zookeys.728.20602" ext-link-type="doi" xlink:type="simple">https://doi.org/10.3897/zookeys.728.20602</ext-link></mixed-citation></ref><ref id="B64"><mixed-citation xmlns:xlink="http://www.w3.org/1999/xlink" xlink:type="simple"><person-group><name name-style="western"><surname>Kanda</surname><given-names>K</given-names></name><name name-style="western"><surname>Pflug</surname><given-names>JM</given-names></name><name name-style="western"><surname>Sproul</surname><given-names>JS</given-names></name><name name-style="western"><surname>Dasenko</surname><given-names>MA</given-names></name><name name-style="western"><surname>Maddison</surname><given-names>DR</given-names></name></person-group> (<year>2015</year>) Successful recovery of nuclear protein-coding genes from small insects in museums using illumina sequencing. PLoS ONE 10(12): e0143929. <ext-link xlink:href="10.1371/journal.pone.0143929" ext-link-type="doi" xlink:type="simple">https://doi.org/10.1371/journal.pone.0143929</ext-link></mixed-citation></ref><ref id="B1"><mixed-citation xmlns:xlink="http://www.w3.org/1999/xlink" xlink:type="simple"><person-group><name name-style="western"><surname>Aalbu</surname><given-names>RL</given-names></name><name name-style="western"><surname>Kanda</surname><given-names>K</given-names></name><name name-style="western"><surname>Smith</surname><given-names>AD</given-names></name></person-group> (<year>2017</year>) <article-title>Reinstatement of <tp:taxon-name><tp:taxon-name-part taxon-name-part-type="tribe">Eschatoporini</tp:taxon-name-part></tp:taxon-name> Blaisdell, 1906, a unique tribe of blind cavernicolous <tp:taxon-name><tp:taxon-name-part taxon-name-part-type="family">Tenebrionidae</tp:taxon-name-part></tp:taxon-name> from California, with a new species from Napa County (<tp:taxon-name><tp:taxon-name-part taxon-name-part-type="order">Coleoptera</tp:taxon-name-part></tp:taxon-name>, <tp:taxon-name><tp:taxon-name-part taxon-name-part-type="family">Tenebrionidae</tp:taxon-name-part></tp:taxon-name>, <tp:taxon-name><tp:taxon-name-part taxon-name-part-type="subfamily">Lagriinae</tp:taxon-name-part></tp:taxon-name>).</article-title><source>ZooKeys</source><volume>688</volume>: <fpage>135</fpage>–<lpage>149</lpage>. <ext-link xlink:href="10.3897/zookeys.688.13575" ext-link-type="doi" xlink:type="simple">https://doi.org/10.3897/zookeys.688.13575</ext-link></mixed-citation></ref><ref id="B10"><mixed-citation xmlns:xlink="http://www.w3.org/1999/xlink" xlink:type="simple"><person-group><name name-style="western"><surname>Blackwelder</surname><given-names>RE</given-names></name></person-group> (<year>1945</year>) <article-title>Checklist of the coleopterous insects of Mexico, Central America, the West Indies, and South America. Part 3. Smithsonian Institution.</article-title><source>Bulletin - United States National Museum</source><volume>185</volume>: <fpage>343</fpage>–<lpage>550</lpage>. <ext-link xlink:href="10.5479/si.03629236.185.3" ext-link-type="doi" xlink:type="simple">https://doi.org/10.5479/si.03629236.185.3</ext-link></mixed-citation></ref><ref id="B28"><mixed-citation xmlns:xlink="http://www.w3.org/1999/xlink" xlink:type="simple"><person-group><name name-style="western"><surname>Champion</surname><given-names>GC</given-names></name></person-group> (<year>1889</year>) <article-title><tp:taxon-name><tp:taxon-name-part taxon-name-part-type="class">Insecta</tp:taxon-name-part></tp:taxon-name>. <tp:taxon-name><tp:taxon-name-part taxon-name-part-type="order">Coleoptera</tp:taxon-name-part></tp:taxon-name>. Vol. IV. Part 2. <tp:taxon-name><tp:taxon-name-part taxon-name-part-type="clade">Heteromera</tp:taxon-name-part></tp:taxon-name> (part).</article-title> In: <person-group><name name-style="western"><surname>Godman</surname><given-names>FD</given-names></name><name name-style="western"><surname>Salvin</surname><given-names>O</given-names></name></person-group> (<role>Eds</role>) <issue-title>Biologia Centrali-Americana.</issue-title><source>Taylor &amp; Francis, London</source>, <fpage>1</fpage>–<lpage>96</lpage>.</mixed-citation></ref></ref-list></tp:taxon-treatment>
