# Supplementary material for: ﻿Reconstitution of some tribes and genera of Lagriinae (Coleoptera, Tenebrionidae)
Source: Zookeys. 2023 Jul 26;1172:155–202. doi: 10.3897/zookeys.1172.103149 (PMC10398564; doi:10.3897/zookeys.1172.103149)
Supplement: XML Treatment for Paralorelopsis [file zookeys.1172.103149-treatment14.xml]

<!DOCTYPE tp:taxon-treatment
  PUBLIC "-//TaxonX//DTD Taxonomic Treatment Publishing DTD v0 20100105//EN" "tax-treatment-NSO.dtd">
<tp:taxon-treatment xmlns:tp="http://www.plazi.org/taxpub"><tp:treatment-meta><kwd-group><label>Taxon classification</label><kwd>
                <named-content content-type="kingdom">Animalia</named-content>
              </kwd><kwd>
                <named-content content-type="order">Coleoptera</named-content>
              </kwd><kwd>
                <named-content content-type="family">Tenebrionidae</named-content>
              </kwd></kwd-group><mixed-citation publication-type="journal"><person-group><name><surname>Aalbu</surname><given-names>Rolf L.</given-names></name><name><surname>Kanda</surname><given-names>Kojun</given-names></name><name><surname>Merkl</surname><given-names>Ottó</given-names></name><name><surname>Ivie</surname><given-names>Michael A.</given-names></name><name><surname>Johnston</surname><given-names>M. Andrew</given-names></name></person-group><article-title>﻿Reconstitution of some tribes and genera of <tp:taxon-name><tp:taxon-name-part taxon-name-part-type="subfamily">Lagriinae</tp:taxon-name-part></tp:taxon-name> (<tp:taxon-name><tp:taxon-name-part taxon-name-part-type="order">Coleoptera</tp:taxon-name-part></tp:taxon-name>, <tp:taxon-name><tp:taxon-name-part taxon-name-part-type="family">Tenebrionidae</tp:taxon-name-part></tp:taxon-name>)</article-title><source>Zookeys</source><day>26</day><month>07</month><year>2023</year><volume>1172</volume><fpage>155</fpage><lpage>202</lpage><pub-id pub-id-type="doi">10.3897/zookeys.1172.103149</pub-id></mixed-citation></tp:treatment-meta><tp:nomenclature><label>﻿Genus</label><tp:taxon-name>
              <object-id xmlns:xlink="http://www.w3.org/1999/xlink" content-type="arpha" xlink:type="simple">8B59B590-F640-5301-93EC-B49427841A3E</object-id>
              <tp:taxon-name-part taxon-name-part-type="genus" reg="Paralorelopsis">Paralorelopsis</tp:taxon-name-part>
            </tp:taxon-name><tp:taxon-authority>Marcuzzi, 1994</tp:taxon-authority><tp:nomenclature-citation-list><tp:nomenclature-citation><tp:taxon-name>
                  <tp:taxon-name-part taxon-name-part-type="genus" reg="Paralorelopsis">Paralorelopsis</tp:taxon-name-part>
                </tp:taxon-name><comment>Marcuzzi, 1994: 117. Type species: <tp:taxon-name><tp:taxon-name-part taxon-name-part-type="genus" reg="Paralorelopsis">Paralorelopsis</tp:taxon-name-part><tp:taxon-name-part taxon-name-part-type="species" reg="bordoni">bordoni</tp:taxon-name-part></tp:taxon-name> Marcuzzi, 1994.</comment></tp:nomenclature-citation></tp:nomenclature-citation-list></tp:nomenclature><tp:treatment-sec sec-type="notes" id="SECID0EIVDK"><title>Note.</title><p><xref ref-type="bibr" rid="B91">Marcuzzi (1994)</xref>, in his very limited description based on a single example, described <italic><tp:taxon-name><tp:taxon-name-part taxon-name-part-type="genus" reg="Paralorelopsis">Paralorelopsis</tp:taxon-name-part></tp:taxon-name></italic> as agreeing with Champion’s description of <italic><tp:taxon-name><tp:taxon-name-part taxon-name-part-type="genus" reg="Lorelopsis">Lorelopsis</tp:taxon-name-part></tp:taxon-name></italic> except for a single difference being the lack of a lamina on the subapical tarsomere. His new species, <italic><tp:taxon-name><tp:taxon-name-part taxon-name-part-type="genus" reg="Paralorelopsis">P.</tp:taxon-name-part><tp:taxon-name-part taxon-name-part-type="species" reg="bordoni">bordoni</tp:taxon-name-part></tp:taxon-name></italic>, is also much larger in size than species of either <italic><tp:taxon-name><tp:taxon-name-part taxon-name-part-type="genus" reg="Lorelopsis">Lorelopsis</tp:taxon-name-part></tp:taxon-name></italic> or <italic><tp:taxon-name><tp:taxon-name-part taxon-name-part-type="genus" reg="Prateus">Prateus</tp:taxon-name-part></tp:taxon-name></italic>. In both the tarsi and size, it agrees more with some American genera belonging to <tp:taxon-name><tp:taxon-name-part taxon-name-part-type="tribe">Belopini</tp:taxon-name-part></tp:taxon-name>. We were unable to examine specimens of this genus and therefore place it as incertae sedis in <tp:taxon-name><tp:taxon-name-part taxon-name-part-type="subfamily">Lagriinae</tp:taxon-name-part></tp:taxon-name> for now.</p><fig id="F13" position="float" orientation="portrait"><object-id xmlns:xlink="http://www.w3.org/1999/xlink" content-type="doi" xlink:type="simple">10.3897/zookeys.1172.103149.figures58-61</object-id><object-id xmlns:xlink="http://www.w3.org/1999/xlink" content-type="arpha" xlink:type="simple">0A0E9117-AF18-5D2E-BE64-C5C9C2607E4D</object-id><label>Figures 58–61.</label><caption><p>Prosterna of <tp:taxon-name><tp:taxon-name-part taxon-name-part-type="tribe">Lagriini</tp:taxon-name-part></tp:taxon-name>. <bold>58</bold><italic><tp:taxon-name><tp:taxon-name-part taxon-name-part-type="genus" reg="Lagria">Lagria</tp:taxon-name-part><tp:taxon-name-part taxon-name-part-type="species" reg="villosa">villosa</tp:taxon-name-part></tp:taxon-name></italic> (Fabricius, 1781) <bold>59</bold><italic><tp:taxon-name><tp:taxon-name-part taxon-name-part-type="genus" reg="Statira">Statira</tp:taxon-name-part><tp:taxon-name-part taxon-name-part-type="species" reg="gagatina">gagatina</tp:taxon-name-part></tp:taxon-name></italic> Melsheimer, 1845 <bold>60</bold><italic><tp:taxon-name><tp:taxon-name-part taxon-name-part-type="genus" reg="Phobelius">Phobelius</tp:taxon-name-part></tp:taxon-name></italic> sp. <bold>61</bold><italic><tp:taxon-name><tp:taxon-name-part taxon-name-part-type="genus" reg="Rhosaces">Rhosaces</tp:taxon-name-part></tp:taxon-name></italic> sp.</p></caption><graphic xmlns:xlink="http://www.w3.org/1999/xlink" xlink:href="zookeys-1172-155_article-103149__-g013.jpg" position="float" orientation="portrait" xlink:type="simple" id="oo_884424.jpg"><uri content-type="original_file" xlink:type="simple">https://binary.pensoft.net/fig/884424</uri></graphic></fig></tp:treatment-sec><ref-list><ref id="B91"><mixed-citation xmlns:xlink="http://www.w3.org/1999/xlink" xlink:type="simple"><person-group><name name-style="western"><surname>Marcuzzi</surname><given-names>G</given-names></name></person-group> (<year>1994</year>) <article-title>New species of tenebrionid beetles (<tp:taxon-name><tp:taxon-name-part taxon-name-part-type="order">Coleoptera</tp:taxon-name-part></tp:taxon-name><tp:taxon-name><tp:taxon-name-part taxon-name-part-type="clade">Heteromera</tp:taxon-name-part></tp:taxon-name>) from South America.</article-title><source>Tropical Zoology</source><volume>7</volume>(<issue>1</issue>): <fpage>109</fpage>–<lpage>120</lpage>. <ext-link xlink:href="10.1080/03946975.1994.10539245" ext-link-type="doi" xlink:type="simple">https://doi.org/10.1080/03946975.1994.10539245</ext-link></mixed-citation></ref></ref-list></tp:taxon-treatment>
