# Supplementary material for: ﻿Reconstitution of some tribes and genera of Lagriinae (Coleoptera, Tenebrionidae)
Source: Zookeys. 2023 Jul 26;1172:155–202. doi: 10.3897/zookeys.1172.103149 (PMC10398564; doi:10.3897/zookeys.1172.103149)
Supplement: XML Treatment for Pseudesarcus [file zookeys.1172.103149-treatment15.xml]

<!DOCTYPE tp:taxon-treatment
  PUBLIC "-//TaxonX//DTD Taxonomic Treatment Publishing DTD v0 20100105//EN" "tax-treatment-NSO.dtd">
<tp:taxon-treatment xmlns:tp="http://www.plazi.org/taxpub"><tp:treatment-meta><kwd-group><label>Taxon classification</label><kwd>
                <named-content content-type="kingdom">Animalia</named-content>
              </kwd><kwd>
                <named-content content-type="order">Coleoptera</named-content>
              </kwd><kwd>
                <named-content content-type="family">Tenebrionidae</named-content>
              </kwd></kwd-group><mixed-citation publication-type="journal"><person-group><name><surname>Aalbu</surname><given-names>Rolf L.</given-names></name><name><surname>Kanda</surname><given-names>Kojun</given-names></name><name><surname>Merkl</surname><given-names>Ottó</given-names></name><name><surname>Ivie</surname><given-names>Michael A.</given-names></name><name><surname>Johnston</surname><given-names>M. Andrew</given-names></name></person-group><article-title>﻿Reconstitution of some tribes and genera of <tp:taxon-name><tp:taxon-name-part taxon-name-part-type="subfamily">Lagriinae</tp:taxon-name-part></tp:taxon-name> (<tp:taxon-name><tp:taxon-name-part taxon-name-part-type="order">Coleoptera</tp:taxon-name-part></tp:taxon-name>, <tp:taxon-name><tp:taxon-name-part taxon-name-part-type="family">Tenebrionidae</tp:taxon-name-part></tp:taxon-name>)</article-title><source>Zookeys</source><day>26</day><month>07</month><year>2023</year><volume>1172</volume><fpage>155</fpage><lpage>202</lpage><pub-id pub-id-type="doi">10.3897/zookeys.1172.103149</pub-id></mixed-citation></tp:treatment-meta><tp:nomenclature><label>﻿Genus</label><tp:taxon-name>
              <object-id xmlns:xlink="http://www.w3.org/1999/xlink" content-type="arpha" xlink:type="simple">F883C19A-B9C1-58B9-B093-0688C77F0834</object-id>
              <tp:taxon-name-part taxon-name-part-type="genus" reg="Pseudesarcus">Pseudesarcus</tp:taxon-name-part>
            </tp:taxon-name><tp:taxon-authority>Champion, 1913</tp:taxon-authority><xref ref-type="fig" rid="F13">Figs 61</xref><xref ref-type="fig" rid="F14">, 62–66</xref><tp:nomenclature-citation-list><tp:nomenclature-citation><tp:taxon-name>
                  <tp:taxon-name-part taxon-name-part-type="genus" reg="Pseudesarcus">Pseudesarcus</tp:taxon-name-part>
                </tp:taxon-name><comment>Champion, 1913: 115. Type species: <tp:taxon-name><tp:taxon-name-part taxon-name-part-type="genus" reg="Pseudesarcus">Pseudesarcus</tp:taxon-name-part><tp:taxon-name-part taxon-name-part-type="species" reg="villosus">villosus</tp:taxon-name-part></tp:taxon-name> Champion, 1913.</comment></tp:nomenclature-citation></tp:nomenclature-citation-list></tp:nomenclature><tp:treatment-sec sec-type="notes" id="SECID0EI2DK"><title>Note.</title><p><italic><tp:taxon-name><tp:taxon-name-part taxon-name-part-type="genus" reg="Pseudesarcus">Pseudesarcus</tp:taxon-name-part></tp:taxon-name></italic> is placed incertae sedis within <tp:taxon-name><tp:taxon-name-part taxon-name-part-type="subfamily">Diaperinae</tp:taxon-name-part></tp:taxon-name>. <italic><tp:taxon-name><tp:taxon-name-part taxon-name-part-type="genus" reg="Pseudesarcus">Pseudesarcus</tp:taxon-name-part></tp:taxon-name></italic> was described in the family <tp:taxon-name><tp:taxon-name-part taxon-name-part-type="family">Mycetophagidae</tp:taxon-name-part></tp:taxon-name> and transferred to <tp:taxon-name><tp:taxon-name-part taxon-name-part-type="subfamily">Lagriinae</tp:taxon-name-part></tp:taxon-name> incertae sedis by <xref ref-type="bibr" rid="B84">Lawrence and Newton (1995</xref>: 886) (<xref ref-type="bibr" rid="B18">Bousquet et al. 2018</xref>). <italic><tp:taxon-name><tp:taxon-name-part taxon-name-part-type="genus" reg="Pseudesarcus">Pseudesarcus</tp:taxon-name-part><tp:taxon-name-part taxon-name-part-type="species" reg="villosus">villosus</tp:taxon-name-part></tp:taxon-name></italic> was described from two Panamanian specimens, one of which was photographed by Keita Matsumodo (Fig. <xref ref-type="fig" rid="F15">68</xref>) and the other examined for us by Maxwell Barclay (both from <named-content xmlns:xlink="http://www.w3.org/1999/xlink" content-type="dwc:institutional_code" xlink:title="Natural History Museum, London, UK" xlink:href="http://grbio.org/institution/natural-history-museum-london" xlink:type="simple">NHMUK</named-content>). A third specimen from Costa Rica (Figs <xref ref-type="fig" rid="F15">70–73</xref>) was identified as this genus based upon the images and description of the types and was dissected to examine internal structures. We also identified a seemingly undescribed species from Ecuador that possessed internal and external characters used to diagnose <italic><tp:taxon-name><tp:taxon-name-part taxon-name-part-type="genus" reg="Pseudesarcus">Pseudesarcus</tp:taxon-name-part></tp:taxon-name></italic> (Fig. <xref ref-type="fig" rid="F15">69</xref>). <italic><tp:taxon-name><tp:taxon-name-part taxon-name-part-type="genus" reg="Pseudesarcus">Pseudesarcus</tp:taxon-name-part></tp:taxon-name></italic> is clearly a member of <tp:taxon-name><tp:taxon-name-part taxon-name-part-type="family">Tenebrionidae</tp:taxon-name-part></tp:taxon-name> and part of the ‘tenebrionoid-branch’ (sensu <xref ref-type="bibr" rid="B35">Doyen and Tschinkel 1982</xref>; see <xref ref-type="bibr" rid="B93">Matthews and Bouchard 2008</xref>).</p><fig id="F14" position="float" orientation="portrait"><object-id xmlns:xlink="http://www.w3.org/1999/xlink" content-type="doi" xlink:type="simple">10.3897/zookeys.1172.103149.figures62-67</object-id><object-id xmlns:xlink="http://www.w3.org/1999/xlink" content-type="arpha" xlink:type="simple">798C773F-6238-5D86-9709-7A16E2DC7B85</object-id><label>Figures 62–67.</label><caption><p>Defensive gland reservoirs of <tp:taxon-name><tp:taxon-name-part taxon-name-part-type="subfamily">Lagriinae</tp:taxon-name-part></tp:taxon-name>. <bold>62</bold><italic><tp:taxon-name><tp:taxon-name-part taxon-name-part-type="genus" reg="Lagria">Lagria</tp:taxon-name-part><tp:taxon-name-part taxon-name-part-type="species" reg="villosa">villosa</tp:taxon-name-part></tp:taxon-name></italic> (Fabricius, 1781), <tp:taxon-name><tp:taxon-name-part taxon-name-part-type="tribe">Lagriini</tp:taxon-name-part></tp:taxon-name>: <tp:taxon-name><tp:taxon-name-part taxon-name-part-type="subtribe">Lagriina</tp:taxon-name-part></tp:taxon-name><bold>63</bold><italic><tp:taxon-name><tp:taxon-name-part taxon-name-part-type="genus" reg="Statira">Statira</tp:taxon-name-part></tp:taxon-name></italic> sp., <tp:taxon-name><tp:taxon-name-part taxon-name-part-type="tribe">Lagriini</tp:taxon-name-part></tp:taxon-name>: <tp:taxon-name><tp:taxon-name-part taxon-name-part-type="subtribe">Statirina</tp:taxon-name-part></tp:taxon-name><bold>64</bold><italic><tp:taxon-name><tp:taxon-name-part taxon-name-part-type="genus" reg="Phobelius">Phobelius</tp:taxon-name-part></tp:taxon-name></italic> sp., <tp:taxon-name><tp:taxon-name-part taxon-name-part-type="tribe">Lagriini</tp:taxon-name-part></tp:taxon-name>: <tp:taxon-name><tp:taxon-name-part taxon-name-part-type="subtribe">Phobeliina</tp:taxon-name-part></tp:taxon-name><bold>65</bold><italic><tp:taxon-name><tp:taxon-name-part taxon-name-part-type="genus" reg="Luprops">Luprops</tp:taxon-name-part></tp:taxon-name></italic> sp., <tp:taxon-name><tp:taxon-name-part taxon-name-part-type="tribe">Lupropini</tp:taxon-name-part></tp:taxon-name><bold>66</bold><italic><tp:taxon-name><tp:taxon-name-part taxon-name-part-type="genus" reg="Aediotorix">Aediotorix</tp:taxon-name-part></tp:taxon-name></italic> sp., <tp:taxon-name><tp:taxon-name-part taxon-name-part-type="tribe">Pycnocerini</tp:taxon-name-part></tp:taxon-name><bold>67</bold><italic><tp:taxon-name><tp:taxon-name-part taxon-name-part-type="genus" reg="Cardiothorax">Cardiothorax</tp:taxon-name-part></tp:taxon-name></italic> sp., <tp:taxon-name><tp:taxon-name-part taxon-name-part-type="tribe">Adeliini</tp:taxon-name-part></tp:taxon-name>. Abbreviation: dgr = defensive gland reservoir.</p></caption><graphic xmlns:xlink="http://www.w3.org/1999/xlink" xlink:href="zookeys-1172-155_article-103149__-g014.jpg" position="float" orientation="portrait" xlink:type="simple" id="oo_884425.jpg"><uri content-type="original_file" xlink:type="simple">https://binary.pensoft.net/fig/884425</uri></graphic></fig><p><italic><tp:taxon-name><tp:taxon-name-part taxon-name-part-type="genus" reg="Pseudesarcus">Pseudesarcus</tp:taxon-name-part></tp:taxon-name></italic> can be characterized by: stellate antennal sensoria present on antennomeres 5–11 (Fig. <xref ref-type="fig" rid="F15">69</xref>); labrum concealed beneath epistoma with symmetrical epistomal tormae; lacinia lacking uncus; procoxal cavities closed internally and externally; mesocoxae closed laterally by mesoventrite and metaventrite; paired defensive glands present, lacking common volume, not pleated (Fig. <xref ref-type="fig" rid="F15">70</xref>); female genital tract with secondary bursa copulatrix, spermatheca forming annulated sclerotized capsule at end of spermathecal gland; ovipositor reduced (Figs <xref ref-type="fig" rid="F15">71–73</xref>).</p><p>Based on the above observations, <italic><tp:taxon-name><tp:taxon-name-part taxon-name-part-type="genus" reg="Pseudesarcus">Pseudesarcus</tp:taxon-name-part></tp:taxon-name></italic> is clearly not a lagriine (possesses stellate sensoria, lacks internal ridge of sternite VII) and seems to fall within the circumscription of <tp:taxon-name><tp:taxon-name-part taxon-name-part-type="subfamily">Diaperinae</tp:taxon-name-part></tp:taxon-name> (see <xref ref-type="bibr" rid="B35">Doyen and Tschinkel 1982</xref>; <xref ref-type="bibr" rid="B93">Matthews and Bouchard 2008</xref>; <xref ref-type="bibr" rid="B61">Johnston et al. 2020</xref>), but lacks any clear relationships with the established tribes (see <xref ref-type="bibr" rid="B61">Johnston et al. 2020</xref>). We place it as incertae sedis within <tp:taxon-name><tp:taxon-name-part taxon-name-part-type="subfamily">Diaperinae</tp:taxon-name-part></tp:taxon-name> until such time as its constituent tribes are better understood.</p></tp:treatment-sec><tp:treatment-sec><!--Section generated to contain objects referenced in tp:taxon-treatment.--><fig id="F13" position="float" orientation="portrait"><object-id xmlns:xlink="http://www.w3.org/1999/xlink" content-type="doi" xlink:type="simple">10.3897/zookeys.1172.103149.figures58-61</object-id><object-id xmlns:xlink="http://www.w3.org/1999/xlink" content-type="arpha" xlink:type="simple">0A0E9117-AF18-5D2E-BE64-C5C9C2607E4D</object-id><label>Figures 58–61.</label><caption><p>Prosterna of <tp:taxon-name><tp:taxon-name-part taxon-name-part-type="tribe">Lagriini</tp:taxon-name-part></tp:taxon-name>. <bold>58</bold><italic><tp:taxon-name><tp:taxon-name-part taxon-name-part-type="genus" reg="Lagria">Lagria</tp:taxon-name-part><tp:taxon-name-part taxon-name-part-type="species" reg="villosa">villosa</tp:taxon-name-part></tp:taxon-name></italic> (Fabricius, 1781) <bold>59</bold><italic><tp:taxon-name><tp:taxon-name-part taxon-name-part-type="genus" reg="Statira">Statira</tp:taxon-name-part><tp:taxon-name-part taxon-name-part-type="species" reg="gagatina">gagatina</tp:taxon-name-part></tp:taxon-name></italic> Melsheimer, 1845 <bold>60</bold><italic><tp:taxon-name><tp:taxon-name-part taxon-name-part-type="genus" reg="Phobelius">Phobelius</tp:taxon-name-part></tp:taxon-name></italic> sp. <bold>61</bold><italic><tp:taxon-name><tp:taxon-name-part taxon-name-part-type="genus" reg="Rhosaces">Rhosaces</tp:taxon-name-part></tp:taxon-name></italic> sp.</p></caption><graphic xmlns:xlink="http://www.w3.org/1999/xlink" xlink:href="zookeys-1172-155_article-103149__-g013.jpg" position="float" orientation="portrait" xlink:type="simple" id="oo_884424.jpg"><uri content-type="original_file" xlink:type="simple">https://binary.pensoft.net/fig/884424</uri></graphic></fig><fig id="F15" position="float" orientation="portrait"><object-id xmlns:xlink="http://www.w3.org/1999/xlink" content-type="doi" xlink:type="simple">10.3897/zookeys.1172.103149.figures68-73</object-id><object-id xmlns:xlink="http://www.w3.org/1999/xlink" content-type="arpha" xlink:type="simple">93E06E03-92C2-58EF-A250-8C26B58FD3AF</object-id><label>Figures 68–73.</label><caption><p>Dorsal habitus and structures of <italic><tp:taxon-name><tp:taxon-name-part taxon-name-part-type="genus" reg="Pseudesarcus">Pseudesarcus</tp:taxon-name-part></tp:taxon-name></italic> Champion, 1913. <bold>68</bold> Dorsal habitus of <italic><tp:taxon-name><tp:taxon-name-part taxon-name-part-type="genus" reg="Pseudesarcus">Pseudesarcus</tp:taxon-name-part><tp:taxon-name-part taxon-name-part-type="species" reg="villosus">villosus</tp:taxon-name-part></tp:taxon-name></italic> Champion, 1913, holotype <bold>69</bold> antennae of <italic><tp:taxon-name><tp:taxon-name-part taxon-name-part-type="genus" reg="Pseudesarcus">Pseudesarcus</tp:taxon-name-part></tp:taxon-name></italic> sp. <bold>70</bold> defensive gland reservoirs of <italic><tp:taxon-name><tp:taxon-name-part taxon-name-part-type="genus" reg="Pseudesarcus">P.</tp:taxon-name-part><tp:taxon-name-part taxon-name-part-type="species" reg="villosus">villosus</tp:taxon-name-part></tp:taxon-name></italic><bold>71</bold> ovipositor of <italic><tp:taxon-name><tp:taxon-name-part taxon-name-part-type="genus" reg="Pseudesarcus">P.</tp:taxon-name-part><tp:taxon-name-part taxon-name-part-type="species" reg="villosus">villosus</tp:taxon-name-part></tp:taxon-name></italic><bold>72</bold> female internal reproductive tract of <italic><tp:taxon-name><tp:taxon-name-part taxon-name-part-type="genus" reg="Pseudesarcus">Pseudesarcus</tp:taxon-name-part></tp:taxon-name></italic> sp. <bold>73</bold> details of spermatheca/spermathecal accessory gland complex of <italic><tp:taxon-name><tp:taxon-name-part taxon-name-part-type="genus" reg="Pseudesarcus">Pseudesarcus</tp:taxon-name-part></tp:taxon-name></italic> sp. Abbreviations: cas = compound antennal sensoria, dgr = defensive gland reservoir, par = paraprocts, goc = gonocoxites, gos = gonostyli, od = oviduct, bc = bursa copulatrix, cs = capsular spermatheca, sag = spermathecal accessory gland. Fig. <xref ref-type="fig" rid="F15">68</xref> taken by Keita Matsumoto (<named-content xmlns:xlink="http://www.w3.org/1999/xlink" content-type="dwc:institutional_code" xlink:title="Natural History Museum, London, UK" xlink:href="http://grbio.org/institution/natural-history-museum-london" xlink:type="simple">NHMUK</named-content>).</p></caption><graphic xmlns:xlink="http://www.w3.org/1999/xlink" xlink:href="zookeys-1172-155_article-103149__-g015.jpg" position="float" orientation="portrait" xlink:type="simple" id="oo_884426.jpg"><uri content-type="original_file" xlink:type="simple">https://binary.pensoft.net/fig/884426</uri></graphic></fig></tp:treatment-sec><ref-list><ref id="B84"><mixed-citation xmlns:xlink="http://www.w3.org/1999/xlink" xlink:type="simple"><person-group><name name-style="western"><surname>Lawrence</surname><given-names>JF</given-names></name><name name-style="western"><surname>Newton</surname><given-names>AF</given-names></name></person-group> (<year>1995</year>) <article-title>Families and subfamilies of <tp:taxon-name><tp:taxon-name-part taxon-name-part-type="order">Coleoptera</tp:taxon-name-part></tp:taxon-name> (with selected genera, notes, references and data on family-group names).</article-title> In: <person-group><name name-style="western"><surname>Pakaluk</surname><given-names>J</given-names></name><name name-style="western"><surname>Ślipiński</surname><given-names>SA</given-names></name></person-group> (<role>Eds</role>) <issue-title>Biology, phylogeny, and classification of Coleoptera.</issue-title><source>Papers celebrating the 80<sup>th</sup> birthday of Roy A Crowson. Volume Two. Muzeum I Instytut Zoologii PAN, Warszawa</source>, <fpage>779</fpage>–<lpage>1006</lpage>.</mixed-citation></ref><ref id="B18"><mixed-citation xmlns:xlink="http://www.w3.org/1999/xlink" xlink:type="simple"><person-group><name name-style="western"><surname>Bousquet</surname><given-names>Y</given-names></name><name name-style="western"><surname>Thomas</surname><given-names>DB</given-names></name><name name-style="western"><surname>Bouchard</surname><given-names>P</given-names></name><name name-style="western"><surname>Smith</surname><given-names>AD</given-names></name><name name-style="western"><surname>Aalbu</surname><given-names>RL</given-names></name><name name-style="western"><surname>Johnston</surname><given-names>MA</given-names></name><name name-style="western"><surname>Steiner Jr</surname><given-names>WE</given-names></name></person-group> (<year>2018</year>) <article-title>Catalogue of <tp:taxon-name><tp:taxon-name-part taxon-name-part-type="family">Tenebrionidae</tp:taxon-name-part></tp:taxon-name> (<tp:taxon-name><tp:taxon-name-part taxon-name-part-type="order">Coleoptera</tp:taxon-name-part></tp:taxon-name>) of North America.</article-title><source>ZooKeys</source><volume>728</volume>: <fpage>1</fpage>–<lpage>455</lpage>. <ext-link xlink:href="10.3897/zookeys.728.20602" ext-link-type="doi" xlink:type="simple">https://doi.org/10.3897/zookeys.728.20602</ext-link></mixed-citation></ref><ref id="B35"><mixed-citation xmlns:xlink="http://www.w3.org/1999/xlink" xlink:type="simple"><person-group><name name-style="western"><surname>Doyen</surname><given-names>JT</given-names></name><name name-style="western"><surname>Tschinkel</surname><given-names>WR</given-names></name></person-group> (<year>1982</year>) <article-title>Phenetic and cladistic relationships among tenebrionid beetles (<tp:taxon-name><tp:taxon-name-part taxon-name-part-type="order">Coleoptera</tp:taxon-name-part></tp:taxon-name>).</article-title><source>Systematic Entomology</source><volume>7</volume>(<issue>2</issue>): <fpage>127</fpage>–<lpage>183</lpage>. <ext-link xlink:href="10.1111/j.1365-3113.1982.tb00129.x" ext-link-type="doi" xlink:type="simple">https://doi.org/10.1111/j.1365-3113.1982.tb00129.x</ext-link></mixed-citation></ref><ref id="B93"><mixed-citation xmlns:xlink="http://www.w3.org/1999/xlink" xlink:type="simple"><person-group><name name-style="western"><surname>Matthews</surname><given-names>EG</given-names></name><name name-style="western"><surname>Bouchard</surname><given-names>P</given-names></name></person-group> (<year>2008</year>) Tenebrionid beetles of Australia: descriptions of tribes, keys to genera, catalogue of species. Australian Biological Resources Study, Canberra, viii + 398 pp.</mixed-citation></ref><ref id="B61"><mixed-citation xmlns:xlink="http://www.w3.org/1999/xlink" xlink:type="simple"><person-group><name name-style="western"><surname>Johnston</surname><given-names>MA</given-names></name><name name-style="western"><surname>Smith</surname><given-names>AD</given-names></name><name name-style="western"><surname>Matsumoto</surname><given-names>K</given-names></name><name name-style="western"><surname>Kamiński</surname><given-names>MJ</given-names></name></person-group> (<year>2020</year>) <article-title>On the taxonomic placement of <italic><tp:taxon-name><tp:taxon-name-part taxon-name-part-type="genus">Penichrus</tp:taxon-name-part></tp:taxon-name></italic> Champion, 1885 and a synopsis of North American <tp:taxon-name><tp:taxon-name-part taxon-name-part-type="tribe">Opatrini</tp:taxon-name-part></tp:taxon-name> (<tp:taxon-name><tp:taxon-name-part taxon-name-part-type="order">Coleoptera</tp:taxon-name-part></tp:taxon-name>: <tp:taxon-name><tp:taxon-name-part taxon-name-part-type="family">Tenebrionidae</tp:taxon-name-part></tp:taxon-name>: <tp:taxon-name><tp:taxon-name-part taxon-name-part-type="subfamily">Blaptinae</tp:taxon-name-part></tp:taxon-name>).</article-title><source>Annales Zoologici</source><volume>70</volume>(<issue>4</issue>): <fpage>765</fpage>–<lpage>774</lpage>. <ext-link xlink:href="10.3161/00034541ANZ2020.70.4.017" ext-link-type="doi" xlink:type="simple">https://doi.org/10.3161/00034541ANZ2020.70.4.017</ext-link></mixed-citation></ref></ref-list></tp:taxon-treatment>
