# Supplementary material for: ﻿Reconstitution of some tribes and genera of Lagriinae (Coleoptera, Tenebrionidae)
Source: Zookeys. 2023 Jul 26;1172:155–202. doi: 10.3897/zookeys.1172.103149 (PMC10398564; doi:10.3897/zookeys.1172.103149)
Supplement: XML Treatment for Falsotithassa [file zookeys.1172.103149-treatment16.xml]

<!DOCTYPE tp:taxon-treatment
  PUBLIC "-//TaxonX//DTD Taxonomic Treatment Publishing DTD v0 20100105//EN" "tax-treatment-NSO.dtd">
<tp:taxon-treatment xmlns:tp="http://www.plazi.org/taxpub"><tp:treatment-meta><kwd-group><label>Taxon classification</label><kwd>
                <named-content content-type="kingdom">Animalia</named-content>
              </kwd><kwd>
                <named-content content-type="order">Coleoptera</named-content>
              </kwd><kwd>
                <named-content content-type="family">Tenebrionidae</named-content>
              </kwd></kwd-group><mixed-citation publication-type="journal"><person-group><name><surname>Aalbu</surname><given-names>Rolf L.</given-names></name><name><surname>Kanda</surname><given-names>Kojun</given-names></name><name><surname>Merkl</surname><given-names>Ottó</given-names></name><name><surname>Ivie</surname><given-names>Michael A.</given-names></name><name><surname>Johnston</surname><given-names>M. Andrew</given-names></name></person-group><article-title>﻿Reconstitution of some tribes and genera of <tp:taxon-name><tp:taxon-name-part taxon-name-part-type="subfamily">Lagriinae</tp:taxon-name-part></tp:taxon-name> (<tp:taxon-name><tp:taxon-name-part taxon-name-part-type="order">Coleoptera</tp:taxon-name-part></tp:taxon-name>, <tp:taxon-name><tp:taxon-name-part taxon-name-part-type="family">Tenebrionidae</tp:taxon-name-part></tp:taxon-name>)</article-title><source>Zookeys</source><day>26</day><month>07</month><year>2023</year><volume>1172</volume><fpage>155</fpage><lpage>202</lpage><pub-id pub-id-type="doi">10.3897/zookeys.1172.103149</pub-id></mixed-citation></tp:treatment-meta><tp:nomenclature><label>﻿Genus</label><tp:taxon-name>
              <object-id xmlns:xlink="http://www.w3.org/1999/xlink" content-type="arpha" xlink:type="simple">D35F7A68-EA0D-58DD-A07C-BF1C0D8AB2EA</object-id>
              <tp:taxon-name-part taxon-name-part-type="genus" reg="Falsotithassa">Falsotithassa</tp:taxon-name-part>
            </tp:taxon-name><tp:taxon-authority>Pic, 1934</tp:taxon-authority><xref ref-type="fig" rid="F16">Figs 74–78</xref><tp:nomenclature-citation-list><tp:nomenclature-citation><tp:taxon-name>
                  <tp:taxon-name-part taxon-name-part-type="genus" reg="Falsotithassa">Falsotithassa</tp:taxon-name-part>
                </tp:taxon-name><comment>Pic, 1934: 18. Type species: <tp:taxon-name><tp:taxon-name-part taxon-name-part-type="genus" reg="Falsotithassa">Falsotithassa</tp:taxon-name-part><tp:taxon-name-part taxon-name-part-type="species" reg="sumatrana">sumatrana</tp:taxon-name-part></tp:taxon-name> Pic, 1934.</comment></tp:nomenclature-citation></tp:nomenclature-citation-list></tp:nomenclature><tp:treatment-sec sec-type="notes" id="SECID0EVFEK"><title>Note.</title><p><italic><tp:taxon-name><tp:taxon-name-part taxon-name-part-type="genus" reg="Falsotithassa">Falsotithassa</tp:taxon-name-part></tp:taxon-name></italic> Pic, 1934 is transferred from <tp:taxon-name><tp:taxon-name-part taxon-name-part-type="tribe">Lupropini</tp:taxon-name-part></tp:taxon-name> (<tp:taxon-name><tp:taxon-name-part taxon-name-part-type="subfamily">Lagriinae</tp:taxon-name-part></tp:taxon-name>) to <tp:taxon-name><tp:taxon-name-part taxon-name-part-type="tribe">Leiochrinini</tp:taxon-name-part></tp:taxon-name> Lewis, 1894 (<tp:taxon-name><tp:taxon-name-part taxon-name-part-type="subfamily">Diaperinae</tp:taxon-name-part></tp:taxon-name>). <italic><tp:taxon-name><tp:taxon-name-part taxon-name-part-type="genus" reg="Falsotithassa">Falsotithassa</tp:taxon-name-part></tp:taxon-name></italic> contains ten species of small <tp:taxon-name><tp:taxon-name-part taxon-name-part-type="family">Tenebrionidae</tp:taxon-name-part></tp:taxon-name> distributed across the Indo-Malayan biogeographic region. In the original description of this genus, Pic noted its similarity to <italic><tp:taxon-name><tp:taxon-name-part taxon-name-part-type="genus" reg="Tithassa">Tithassa</tp:taxon-name-part></tp:taxon-name></italic>, which in this present paper is classified in <tp:taxon-name><tp:taxon-name-part taxon-name-part-type="tribe">Prateini</tp:taxon-name-part></tp:taxon-name>. Based on the ordering of the descriptions in <xref ref-type="bibr" rid="B114">Pic’s (1934)</xref> manuscript, and the placement of the descriptions of <italic><tp:taxon-name><tp:taxon-name-part taxon-name-part-type="genus" reg="Falsotithassa">Falsotithassa</tp:taxon-name-part></tp:taxon-name></italic> between species of <italic><tp:taxon-name><tp:taxon-name-part taxon-name-part-type="genus" reg="Anaedus">Anaedus</tp:taxon-name-part></tp:taxon-name></italic> (<tp:taxon-name><tp:taxon-name-part taxon-name-part-type="tribe">Goniaderini</tp:taxon-name-part></tp:taxon-name>) and <italic><tp:taxon-name><tp:taxon-name-part taxon-name-part-type="genus" reg="Tithassa">Tithassa</tp:taxon-name-part></tp:taxon-name></italic>, it can be inferred that Pic considered this genus to be closely related to these taxa, and therefore included in <tp:taxon-name><tp:taxon-name-part taxon-name-part-type="subfamily">Lagriinae</tp:taxon-name-part></tp:taxon-name>. <xref ref-type="bibr" rid="B121">Schawaller (2000)</xref> revised <italic><tp:taxon-name><tp:taxon-name-part taxon-name-part-type="genus" reg="Falsotithassa">Falsotithassa</tp:taxon-name-part></tp:taxon-name></italic>, providing a detailed diagnosis for this genus, and synonymized <italic><tp:taxon-name><tp:taxon-name-part taxon-name-part-type="genus" reg="Derispiolina">Derispiolina</tp:taxon-name-part></tp:taxon-name></italic> Kaszab, 1979 which was originally described as a tentative member of the tribe <tp:taxon-name><tp:taxon-name-part taxon-name-part-type="tribe">Leiochrinini</tp:taxon-name-part></tp:taxon-name> (<xref ref-type="bibr" rid="B74">Kaszab 1979</xref>). In that study, Schawaller suggested that <italic><tp:taxon-name><tp:taxon-name-part taxon-name-part-type="genus" reg="Falsotithassa">Falsotithassa</tp:taxon-name-part></tp:taxon-name></italic> belonged in <tp:taxon-name><tp:taxon-name-part taxon-name-part-type="tribe">Diaperini</tp:taxon-name-part></tp:taxon-name> (<tp:taxon-name><tp:taxon-name-part taxon-name-part-type="subfamily">Diaperinae</tp:taxon-name-part></tp:taxon-name>), but in a later paper (<xref ref-type="bibr" rid="B125">Schawaller 2007c</xref>) reinterpreted the same characters studied in his initial 2000 revision as supporting the placement of <italic><tp:taxon-name><tp:taxon-name-part taxon-name-part-type="genus" reg="Falsotithassa">Falsotithassa</tp:taxon-name-part></tp:taxon-name></italic> in <tp:taxon-name><tp:taxon-name-part taxon-name-part-type="tribe">Lupropini</tp:taxon-name-part></tp:taxon-name>. This placement is adopted in the recent generic catalog of <tp:taxon-name><tp:taxon-name-part taxon-name-part-type="family">Tenebrionidae</tp:taxon-name-part></tp:taxon-name> (<xref ref-type="bibr" rid="B15">Bouchard et al. 2021</xref>).</p><fig id="F15" position="float" orientation="portrait"><object-id xmlns:xlink="http://www.w3.org/1999/xlink" content-type="doi" xlink:type="simple">10.3897/zookeys.1172.103149.figures68-73</object-id><object-id xmlns:xlink="http://www.w3.org/1999/xlink" content-type="arpha" xlink:type="simple">93E06E03-92C2-58EF-A250-8C26B58FD3AF</object-id><label>Figures 68–73.</label><caption><p>Dorsal habitus and structures of <italic><tp:taxon-name><tp:taxon-name-part taxon-name-part-type="genus" reg="Pseudesarcus">Pseudesarcus</tp:taxon-name-part></tp:taxon-name></italic> Champion, 1913. <bold>68</bold> Dorsal habitus of <italic><tp:taxon-name><tp:taxon-name-part taxon-name-part-type="genus" reg="Pseudesarcus">Pseudesarcus</tp:taxon-name-part><tp:taxon-name-part taxon-name-part-type="species" reg="villosus">villosus</tp:taxon-name-part></tp:taxon-name></italic> Champion, 1913, holotype <bold>69</bold> antennae of <italic><tp:taxon-name><tp:taxon-name-part taxon-name-part-type="genus" reg="Pseudesarcus">Pseudesarcus</tp:taxon-name-part></tp:taxon-name></italic> sp. <bold>70</bold> defensive gland reservoirs of <italic><tp:taxon-name><tp:taxon-name-part taxon-name-part-type="genus" reg="Pseudesarcus">P.</tp:taxon-name-part><tp:taxon-name-part taxon-name-part-type="species" reg="villosus">villosus</tp:taxon-name-part></tp:taxon-name></italic><bold>71</bold> ovipositor of <italic><tp:taxon-name><tp:taxon-name-part taxon-name-part-type="genus" reg="Pseudesarcus">P.</tp:taxon-name-part><tp:taxon-name-part taxon-name-part-type="species" reg="villosus">villosus</tp:taxon-name-part></tp:taxon-name></italic><bold>72</bold> female internal reproductive tract of <italic><tp:taxon-name><tp:taxon-name-part taxon-name-part-type="genus" reg="Pseudesarcus">Pseudesarcus</tp:taxon-name-part></tp:taxon-name></italic> sp. <bold>73</bold> details of spermatheca/spermathecal accessory gland complex of <italic><tp:taxon-name><tp:taxon-name-part taxon-name-part-type="genus" reg="Pseudesarcus">Pseudesarcus</tp:taxon-name-part></tp:taxon-name></italic> sp. Abbreviations: cas = compound antennal sensoria, dgr = defensive gland reservoir, par = paraprocts, goc = gonocoxites, gos = gonostyli, od = oviduct, bc = bursa copulatrix, cs = capsular spermatheca, sag = spermathecal accessory gland. Fig. <xref ref-type="fig" rid="F15">68</xref> taken by Keita Matsumoto (<named-content xmlns:xlink="http://www.w3.org/1999/xlink" content-type="dwc:institutional_code" xlink:title="Natural History Museum, London, UK" xlink:href="http://grbio.org/institution/natural-history-museum-london" xlink:type="simple">NHMUK</named-content>).</p></caption><graphic xmlns:xlink="http://www.w3.org/1999/xlink" xlink:href="zookeys-1172-155_article-103149__-g015.jpg" position="float" orientation="portrait" xlink:type="simple" id="oo_884426.jpg"><uri content-type="original_file" xlink:type="simple">https://binary.pensoft.net/fig/884426</uri></graphic></fig><p>Examination of character states not discussed by <xref ref-type="bibr" rid="B121">Schawaller (2000</xref>, <xref ref-type="bibr" rid="B125">2007c</xref>) and reinterpretation of female reproductive structures described in these papers support the exclusion of <italic><tp:taxon-name><tp:taxon-name-part taxon-name-part-type="genus" reg="Falsotithassa">Falsotithassa</tp:taxon-name-part></tp:taxon-name></italic> from <tp:taxon-name><tp:taxon-name-part taxon-name-part-type="subfamily">Lagriinae</tp:taxon-name-part></tp:taxon-name> and supports its inclusion in <tp:taxon-name><tp:taxon-name-part taxon-name-part-type="tribe">Leiochrinini</tp:taxon-name-part></tp:taxon-name>. The most evident character for excluding <italic><tp:taxon-name><tp:taxon-name-part taxon-name-part-type="genus" reg="Falsotithassa">Falsotithassa</tp:taxon-name-part></tp:taxon-name></italic> from <tp:taxon-name><tp:taxon-name-part taxon-name-part-type="subfamily">Lagriinae</tp:taxon-name-part></tp:taxon-name> is the presence of complex sensoria on antennomeres 4–11 (Fig. <xref ref-type="fig" rid="F16">75</xref>); all <tp:taxon-name><tp:taxon-name-part taxon-name-part-type="subfamily">Lagriinae</tp:taxon-name-part></tp:taxon-name> have only simple antennal sensoria. Additionally, the abdominal defensive gland reservoirs have a lateral commissure joining the base of the left and right reservoir (Fig. <xref ref-type="fig" rid="F16">76</xref>). This arrangement is only known to occur in <tp:taxon-name><tp:taxon-name-part taxon-name-part-type="tribe">Leiochrinini</tp:taxon-name-part></tp:taxon-name> and <tp:taxon-name><tp:taxon-name-part taxon-name-part-type="tribe">Nilionini</tp:taxon-name-part></tp:taxon-name> (<xref ref-type="bibr" rid="B36">Doyen et al. 1990</xref>; <xref ref-type="bibr" rid="B93">Matthews and Bouchard 2008</xref>). The main characters used by <xref ref-type="bibr" rid="B121">Schawaller (2000</xref>, <xref ref-type="bibr" rid="B125">2007c</xref>) in placing <italic><tp:taxon-name><tp:taxon-name-part taxon-name-part-type="genus" reg="Falsotithassa">Falsotithassa</tp:taxon-name-part></tp:taxon-name></italic> in <tp:taxon-name><tp:taxon-name-part taxon-name-part-type="tribe">Diaperini</tp:taxon-name-part></tp:taxon-name> was the presence of a capsular spermatheca (“check valve”), a character that is only known to occur in <tp:taxon-name><tp:taxon-name-part taxon-name-part-type="tribe">Diaperini</tp:taxon-name-part></tp:taxon-name> and <tp:taxon-name><tp:taxon-name-part taxon-name-part-type="tribe">Nilionini</tp:taxon-name-part></tp:taxon-name> (<xref ref-type="bibr" rid="B133">Tschinkel and Doyen 1980</xref>; <xref ref-type="bibr" rid="B3">Aloquio and Lopes-Andrade 2016</xref>). New dissections of specimens identified as <italic><tp:taxon-name><tp:taxon-name-part taxon-name-part-type="genus" reg="Falsotithassa">Falsotithassa</tp:taxon-name-part><tp:taxon-name-part taxon-name-part-type="species" reg="sumatrana">sumatrana</tp:taxon-name-part></tp:taxon-name></italic> by Schawaller, and matched with the holotype, show a large thin-walled balloon-like spermathecae (Figs <xref ref-type="fig" rid="F16">77</xref>, <xref ref-type="fig" rid="F16">78</xref>). These are not the same as the capsular spermathecae present in <tp:taxon-name><tp:taxon-name-part taxon-name-part-type="tribe">Diaperini</tp:taxon-name-part></tp:taxon-name> and <tp:taxon-name><tp:taxon-name-part taxon-name-part-type="tribe">Nilionini</tp:taxon-name-part></tp:taxon-name> but are very similar to spermathecae illustrated for other species of <tp:taxon-name><tp:taxon-name-part taxon-name-part-type="tribe">Leiochrinini</tp:taxon-name-part></tp:taxon-name> (<xref ref-type="bibr" rid="B36">Doyen et al. 1990</xref>; <xref ref-type="bibr" rid="B93">Matthews and Bouchard 2008</xref>).</p><fig id="F16" position="float" orientation="portrait"><object-id xmlns:xlink="http://www.w3.org/1999/xlink" content-type="doi" xlink:type="simple">10.3897/zookeys.1172.103149.figures74-78</object-id><object-id xmlns:xlink="http://www.w3.org/1999/xlink" content-type="arpha" xlink:type="simple">E3C6F432-D989-5E73-B6DE-4DBE98C5CB2E</object-id><label>Figures 74–78.</label><caption><p>Dorsal habitus and structures of <italic><tp:taxon-name><tp:taxon-name-part taxon-name-part-type="genus" reg="Falsotithassa">Falsotithassa</tp:taxon-name-part><tp:taxon-name-part taxon-name-part-type="species" reg="sumatrana">sumatrana</tp:taxon-name-part></tp:taxon-name></italic> Pic, 1934. <bold>74</bold> Dorsal habitus of holotype <bold>75</bold> antennae of non-type specimen <bold>76</bold> defensive gland reservoirs <bold>77</bold> ovipositor <bold>78</bold> portion of spermatheca. Abbreviations: cas = compound antennal sensoria, dgr = defensive gland reservoir, lc = lateral commissure, goc4 = fourth gonocoxite, gos = gonostylus, sp = spermatheca, sag = spermathecal accessory gland. Fig. <xref ref-type="fig" rid="F16">74</xref> taken by Cristophe Rivier (MNHN). Scale bar: 1 mm.</p></caption><graphic xmlns:xlink="http://www.w3.org/1999/xlink" xlink:href="zookeys-1172-155_article-103149__-g016.jpg" position="float" orientation="portrait" xlink:type="simple" id="oo_884427.jpg"><uri content-type="original_file" xlink:type="simple">https://binary.pensoft.net/fig/884427</uri></graphic></fig><p>We transfer <italic><tp:taxon-name><tp:taxon-name-part taxon-name-part-type="genus" reg="Falsotithassa">Falsotithassa</tp:taxon-name-part></tp:taxon-name></italic> to <tp:taxon-name><tp:taxon-name-part taxon-name-part-type="tribe">Leiochrinini</tp:taxon-name-part></tp:taxon-name> based upon the three characters discussed above: (1) antennae with complex sensoria on antennomeres 4–11; (2) abdominal defensive gland reservoirs joined by lateral commissure; (3) female internal reproductive tract with large thin-walled spermathecae. Further support of this conclusion is provided by characters mentioned by <xref ref-type="bibr" rid="B121">Schawaller (2000)</xref>, including internally open procoxal cavities and the female reproductive tract lacking a bursa copulatrix. However, <italic><tp:taxon-name><tp:taxon-name-part taxon-name-part-type="genus" reg="Falsotithassa">Falsotithassa</tp:taxon-name-part></tp:taxon-name></italic> departs from the coccinellid-like appearance of all other current members of <tp:taxon-name><tp:taxon-name-part taxon-name-part-type="tribe">Leiochrinini</tp:taxon-name-part></tp:taxon-name> and indeed is externally similar to members of <tp:taxon-name><tp:taxon-name-part taxon-name-part-type="tribe">Scaphidemini</tp:taxon-name-part></tp:taxon-name> Reitter, 1922. The latter is presently defined by a strongly sclerotized T-shaped spermatheca and the defensive glands lacking a commissure (<xref ref-type="bibr" rid="B36">Doyen et al. 1990</xref>; <xref ref-type="bibr" rid="B93">Matthews and Bouchard 2008</xref>) which preclude the placement of <italic><tp:taxon-name><tp:taxon-name-part taxon-name-part-type="genus" reg="Falsotithassa">Falsotithassa</tp:taxon-name-part></tp:taxon-name></italic> therein. We hypothesize that the tribes <tp:taxon-name><tp:taxon-name-part taxon-name-part-type="tribe">Leiochrinini</tp:taxon-name-part></tp:taxon-name> and <tp:taxon-name><tp:taxon-name-part taxon-name-part-type="tribe">Scaphidemini</tp:taxon-name-part></tp:taxon-name> are likely closely related and should be reevaluated with respect to each other in future studies.</p></tp:treatment-sec><ref-list><ref id="B114"><mixed-citation xmlns:xlink="http://www.w3.org/1999/xlink" xlink:type="simple"><person-group><name name-style="western"><surname>Pic</surname><given-names>M</given-names></name></person-group> (<year>1934</year>) <article-title>Nouveautés diverses.</article-title><source>Mélanges Exotico-entomologiques</source><volume>63</volume>: <fpage>1</fpage>–<lpage>36</lpage>.</mixed-citation></ref><ref id="B121"><mixed-citation xmlns:xlink="http://www.w3.org/1999/xlink" xlink:type="simple"><person-group><name name-style="western"><surname>Schawaller</surname><given-names>W</given-names></name></person-group> (<year>2000</year>) <article-title>The Genus <italic><tp:taxon-name><tp:taxon-name-part taxon-name-part-type="genus">Falsotithassa</tp:taxon-name-part></tp:taxon-name></italic> Pic (<tp:taxon-name><tp:taxon-name-part taxon-name-part-type="order">Coleoptera</tp:taxon-name-part></tp:taxon-name>: <tp:taxon-name><tp:taxon-name-part taxon-name-part-type="family">Tenebrionidae</tp:taxon-name-part></tp:taxon-name>), with descriptions of new oriental species. Stuttgarter Beitrage zur Naturkunde.</article-title><source>Serie A, Biologie</source><volume>604</volume>: <fpage>1</fpage>–<lpage>11</lpage>.</mixed-citation></ref><ref id="B74"><mixed-citation xmlns:xlink="http://www.w3.org/1999/xlink" xlink:type="simple"><person-group><name name-style="western"><surname>Kaszab</surname><given-names>Z</given-names></name></person-group> (<year>1979</year>) <article-title>Tenebrioniden aus Südindien (<tp:taxon-name><tp:taxon-name-part taxon-name-part-type="order">Coleoptera</tp:taxon-name-part></tp:taxon-name>).</article-title><source>Acta Zoologica Academiae Scientiarum Hungaricae</source><volume>25</volume>: <fpage>259</fpage>–<lpage>310</lpage>.</mixed-citation></ref><ref id="B125"><mixed-citation xmlns:xlink="http://www.w3.org/1999/xlink" xlink:type="simple"><person-group><name name-style="western"><surname>Schawaller</surname><given-names>W</given-names></name></person-group> (<year>2007c</year>) <article-title>Three new oriental species of the genus <italic><tp:taxon-name><tp:taxon-name-part taxon-name-part-type="genus">Falsotithassa</tp:taxon-name-part></tp:taxon-name></italic> Pic, 1934 (<tp:taxon-name><tp:taxon-name-part taxon-name-part-type="order">Coleoptera</tp:taxon-name-part></tp:taxon-name>: <tp:taxon-name><tp:taxon-name-part taxon-name-part-type="family">Tenebrionidae</tp:taxon-name-part></tp:taxon-name>: <tp:taxon-name><tp:taxon-name-part taxon-name-part-type="tribe">Lupropini</tp:taxon-name-part></tp:taxon-name>).</article-title><source>Annales Zoologici</source><volume>57</volume>(<issue>2</issue>): <fpage>267</fpage>–<lpage>270</lpage>. <ext-link xlink:href="https://www.ingentaconnect.com/contentone/miiz/annales/2007/00000057/00000002/art00009" ext-link-type="uri" xlink:type="simple">https://www.ingentaconnect.com/contentone/miiz/annales/2007/00000057/00000002/art00009</ext-link></mixed-citation></ref><ref id="B15"><mixed-citation xmlns:xlink="http://www.w3.org/1999/xlink" xlink:type="simple"><person-group><name name-style="western"><surname>Bouchard</surname><given-names>P</given-names></name><name name-style="western"><surname>Bousquet</surname><given-names>Y</given-names></name><name name-style="western"><surname>Aalbu</surname><given-names>RL</given-names></name><name name-style="western"><surname>Alonso-Zarazaga</surname><given-names>MA</given-names></name><name name-style="western"><surname>Merkl</surname><given-names>O</given-names></name><name name-style="western"><surname>Davies</surname><given-names>AE</given-names></name></person-group> (<year>2021</year>) <article-title>Review of genus-group names in the family <tp:taxon-name><tp:taxon-name-part taxon-name-part-type="family">Tenebrionidae</tp:taxon-name-part></tp:taxon-name> (<tp:taxon-name><tp:taxon-name-part taxon-name-part-type="class">Insecta</tp:taxon-name-part></tp:taxon-name>, <tp:taxon-name><tp:taxon-name-part taxon-name-part-type="order">Coleoptera</tp:taxon-name-part></tp:taxon-name>).</article-title><source>ZooKeys</source><volume>1050</volume>: <fpage>1</fpage>–<lpage>633</lpage>. <ext-link xlink:href="10.3897/zookeys.1050.64217" ext-link-type="doi" xlink:type="simple">https://doi.org/10.3897/zookeys.1050.64217</ext-link></mixed-citation></ref><ref id="B36"><mixed-citation xmlns:xlink="http://www.w3.org/1999/xlink" xlink:type="simple"><person-group><name name-style="western"><surname>Doyen</surname><given-names>JT</given-names></name><name name-style="western"><surname>Matthews</surname><given-names>EG</given-names></name><name name-style="western"><surname>Lawrence</surname><given-names>JF</given-names></name></person-group> (<year>1990</year>) <article-title>Classification and annotated checklist of the Australian genera of <tp:taxon-name><tp:taxon-name-part taxon-name-part-type="family">Tenebrionidae</tp:taxon-name-part></tp:taxon-name> (<tp:taxon-name><tp:taxon-name-part taxon-name-part-type="order">Coleoptera</tp:taxon-name-part></tp:taxon-name>).</article-title><source>Invertebrate Taxonomy</source><volume>3</volume>(<issue>3</issue>): <fpage>229</fpage>–<lpage>260</lpage>. <ext-link xlink:href="10.1071/IT9890229" ext-link-type="doi" xlink:type="simple">https://doi.org/10.1071/IT9890229</ext-link></mixed-citation></ref><ref id="B93"><mixed-citation xmlns:xlink="http://www.w3.org/1999/xlink" xlink:type="simple"><person-group><name name-style="western"><surname>Matthews</surname><given-names>EG</given-names></name><name name-style="western"><surname>Bouchard</surname><given-names>P</given-names></name></person-group> (<year>2008</year>) Tenebrionid beetles of Australia: descriptions of tribes, keys to genera, catalogue of species. Australian Biological Resources Study, Canberra, viii + 398 pp.</mixed-citation></ref><ref id="B133"><mixed-citation xmlns:xlink="http://www.w3.org/1999/xlink" xlink:type="simple"><person-group><name name-style="western"><surname>Tschinkel</surname><given-names>WR</given-names></name><name name-style="western"><surname>Doyen</surname><given-names>JT</given-names></name></person-group> (<year>1980</year>) <article-title>Comparative Anatomy of the defensive glands, ovipositors and female genital tubes of Tenebrionid beetles (<tp:taxon-name><tp:taxon-name-part taxon-name-part-type="order">Coleoptera</tp:taxon-name-part></tp:taxon-name>).</article-title><source>International Journal of Insect Morphology &amp; Embryology</source><volume>9</volume>(<issue>5–6</issue>): <fpage>321</fpage>–<lpage>368</lpage>. <ext-link xlink:href="10.1016/0020-7322(80)90009-4" ext-link-type="doi" xlink:type="simple">https://doi.org/10.1016/0020-7322(80)90009-4</ext-link></mixed-citation></ref><ref id="B3"><mixed-citation xmlns:xlink="http://www.w3.org/1999/xlink" xlink:type="simple"><person-group><name name-style="western"><surname>Aloquio</surname><given-names>S</given-names></name><name name-style="western"><surname>Lopes-Andrade</surname><given-names>C</given-names></name></person-group> (<year>2016</year>) <article-title>Redescription of immature stage and adults of <italic><tp:taxon-name><tp:taxon-name-part taxon-name-part-type="genus">Nilio</tp:taxon-name-part><tp:taxon-name-part taxon-name-part-type="species">brunneus</tp:taxon-name-part></tp:taxon-name></italic> (<tp:taxon-name><tp:taxon-name-part taxon-name-part-type="order">Coleoptera</tp:taxon-name-part></tp:taxon-name>: <tp:taxon-name><tp:taxon-name-part taxon-name-part-type="family">Tenebrionidae</tp:taxon-name-part></tp:taxon-name>: <tp:taxon-name><tp:taxon-name-part taxon-name-part-type="subfamily">Nilioninae</tp:taxon-name-part></tp:taxon-name>).</article-title><source>Zoologia (Curitiba)</source><volume>33</volume>(<issue>2</issue>): <fpage>1</fpage>–<lpage>8</lpage>. <ext-link xlink:href="10.1590/S1984-4689zool-20150191" ext-link-type="doi" xlink:type="simple">https://doi.org/10.1590/S1984-4689zool-20150191</ext-link></mixed-citation></ref></ref-list></tp:taxon-treatment>
