# Supplementary material for: ﻿Reconstitution of some tribes and genera of Lagriinae (Coleoptera, Tenebrionidae)
Source: Zookeys. 2023 Jul 26;1172:155–202. doi: 10.3897/zookeys.1172.103149 (PMC10398564; doi:10.3897/zookeys.1172.103149)
Supplement: XML Treatment for Mimocellus [file zookeys.1172.103149-treatment17.xml]

<!DOCTYPE tp:taxon-treatment
  PUBLIC "-//TaxonX//DTD Taxonomic Treatment Publishing DTD v0 20100105//EN" "tax-treatment-NSO.dtd">
<tp:taxon-treatment xmlns:tp="http://www.plazi.org/taxpub"><tp:treatment-meta><kwd-group><label>Taxon classification</label><kwd>
                <named-content content-type="kingdom">Animalia</named-content>
              </kwd><kwd>
                <named-content content-type="order">Coleoptera</named-content>
              </kwd><kwd>
                <named-content content-type="family">Tenebrionidae</named-content>
              </kwd></kwd-group><mixed-citation publication-type="journal"><person-group><name><surname>Aalbu</surname><given-names>Rolf L.</given-names></name><name><surname>Kanda</surname><given-names>Kojun</given-names></name><name><surname>Merkl</surname><given-names>Ottó</given-names></name><name><surname>Ivie</surname><given-names>Michael A.</given-names></name><name><surname>Johnston</surname><given-names>M. Andrew</given-names></name></person-group><article-title>﻿Reconstitution of some tribes and genera of <tp:taxon-name><tp:taxon-name-part taxon-name-part-type="subfamily">Lagriinae</tp:taxon-name-part></tp:taxon-name> (<tp:taxon-name><tp:taxon-name-part taxon-name-part-type="order">Coleoptera</tp:taxon-name-part></tp:taxon-name>, <tp:taxon-name><tp:taxon-name-part taxon-name-part-type="family">Tenebrionidae</tp:taxon-name-part></tp:taxon-name>)</article-title><source>Zookeys</source><day>26</day><month>07</month><year>2023</year><volume>1172</volume><fpage>155</fpage><lpage>202</lpage><pub-id pub-id-type="doi">10.3897/zookeys.1172.103149</pub-id></mixed-citation></tp:treatment-meta><tp:nomenclature><label>﻿Genus</label><tp:taxon-name>
              <object-id xmlns:xlink="http://www.w3.org/1999/xlink" content-type="arpha" xlink:type="simple">43B4F7AC-6625-57C8-AF60-3CE7422FEE80</object-id>
              <tp:taxon-name-part taxon-name-part-type="genus" reg="Mimocellus">Mimocellus</tp:taxon-name-part>
            </tp:taxon-name><tp:taxon-authority>Wasmann, 1904</tp:taxon-authority><xref ref-type="fig" rid="F17">Figs 79–81</xref><tp:nomenclature-citation-list><tp:nomenclature-citation><tp:taxon-name>
                  <tp:taxon-name-part taxon-name-part-type="genus" reg="Mimocellus">Mimocellus</tp:taxon-name-part>
                </tp:taxon-name><comment>Wasmann, 1904: 11. Type species: <tp:taxon-name><tp:taxon-name-part taxon-name-part-type="genus" reg="Mimocellus">Mimocellus</tp:taxon-name-part><tp:taxon-name-part taxon-name-part-type="species" reg="trechoides">trechoides</tp:taxon-name-part></tp:taxon-name> Wasmann, 1904: 12.</comment></tp:nomenclature-citation></tp:nomenclature-citation-list></tp:nomenclature><tp:treatment-sec sec-type="notes" id="SECID0EHXEK"><title>Note.</title><p><italic><tp:taxon-name><tp:taxon-name-part taxon-name-part-type="genus" reg="Mimocellus">Mimocellus</tp:taxon-name-part></tp:taxon-name></italic> is placed incertae sedis in <tp:taxon-name><tp:taxon-name-part taxon-name-part-type="family">Tenebrionidae</tp:taxon-name-part></tp:taxon-name> belonging in either <tp:taxon-name><tp:taxon-name-part taxon-name-part-type="subfamily">Diaperinae</tp:taxon-name-part></tp:taxon-name> or <tp:taxon-name><tp:taxon-name-part taxon-name-part-type="subfamily">Stenochiinae</tp:taxon-name-part></tp:taxon-name>. <italic><tp:taxon-name><tp:taxon-name-part taxon-name-part-type="genus" reg="Mimocellus">Mimocellus</tp:taxon-name-part></tp:taxon-name></italic> contains seven sub-Saharan African species of <tp:taxon-name><tp:taxon-name-part taxon-name-part-type="family">Tenebrionidae</tp:taxon-name-part></tp:taxon-name>, including several species that are associated with termite nests. In the original description, <xref ref-type="bibr" rid="B135">Wasmann (1904)</xref>, on the advice of E. von Oertzen, placed the genus near <italic><tp:taxon-name><tp:taxon-name-part taxon-name-part-type="genus" reg="Luprops">Luprops</tp:taxon-name-part></tp:taxon-name></italic> within the composite group ‘<tp:taxon-name><tp:taxon-name-part taxon-name-part-type="tribe">Heterotarsini</tp:taxon-name-part></tp:taxon-name>’ based on unspecified similarities in head morphology. More recent treatments of the genus and taxonomic catalogs place <italic><tp:taxon-name><tp:taxon-name-part taxon-name-part-type="genus" reg="Mimocellus">Mimocellus</tp:taxon-name-part></tp:taxon-name></italic> in <tp:taxon-name><tp:taxon-name-part taxon-name-part-type="tribe">Lupropini</tp:taxon-name-part></tp:taxon-name> (<xref ref-type="bibr" rid="B122">Schawaller 2005</xref>; <xref ref-type="bibr" rid="B118">Robiche et al. 2002</xref>; <xref ref-type="bibr" rid="B15">Bouchard et al. 2021</xref>).</p><fig id="F17" position="float" orientation="portrait"><object-id xmlns:xlink="http://www.w3.org/1999/xlink" content-type="doi" xlink:type="simple">10.3897/zookeys.1172.103149.figures79-81</object-id><object-id xmlns:xlink="http://www.w3.org/1999/xlink" content-type="arpha" xlink:type="simple">D4B14879-1A1A-5285-B63A-39FEBD0A5FAB</object-id><label>Figures 79–81.</label><caption><p>Dorsal habitus and structures of <italic><tp:taxon-name><tp:taxon-name-part taxon-name-part-type="genus" reg="Mimocellus">Mimocellus</tp:taxon-name-part></tp:taxon-name></italic> Wasmann, 1904. <bold>79</bold> Dorsal habitus of <italic><tp:taxon-name><tp:taxon-name-part taxon-name-part-type="genus" reg="Mimocellus">Mimocellus</tp:taxon-name-part><tp:taxon-name-part taxon-name-part-type="species" reg="trechoides">trechoides</tp:taxon-name-part></tp:taxon-name></italic> Wasmann, 1904 <bold>80</bold> antennae of <italic><tp:taxon-name><tp:taxon-name-part taxon-name-part-type="genus" reg="Mimocellus">M.</tp:taxon-name-part><tp:taxon-name-part taxon-name-part-type="species" reg="trechoides">trechoides</tp:taxon-name-part></tp:taxon-name></italic><bold>81</bold> defensive gland reservoir of <italic><tp:taxon-name><tp:taxon-name-part taxon-name-part-type="genus" reg="Mimocellus">M.</tp:taxon-name-part><tp:taxon-name-part taxon-name-part-type="species" reg="trechoides">trechoides</tp:taxon-name-part></tp:taxon-name></italic>, one reservoir was damaged during dissection. Abbreviations: dgr = defensive gland reservoir. Scale bar: 1 mm.</p></caption><graphic xmlns:xlink="http://www.w3.org/1999/xlink" xlink:href="zookeys-1172-155_article-103149__-g017.jpg" position="float" orientation="portrait" xlink:type="simple" id="oo_884428.jpg"><uri content-type="original_file" xlink:type="simple">https://binary.pensoft.net/fig/884428</uri></graphic></fig><p>As with <italic><tp:taxon-name><tp:taxon-name-part taxon-name-part-type="genus" reg="Falsotithassa">Falsotithassa</tp:taxon-name-part></tp:taxon-name></italic>, examination of antennae clearly excludes <italic><tp:taxon-name><tp:taxon-name-part taxon-name-part-type="genus" reg="Mimocellus">Mimocellus</tp:taxon-name-part></tp:taxon-name></italic> from <tp:taxon-name><tp:taxon-name-part taxon-name-part-type="subfamily">Lagriinae</tp:taxon-name-part></tp:taxon-name>. <italic><tp:taxon-name><tp:taxon-name-part taxon-name-part-type="genus" reg="Mimocellus">Mimocellus</tp:taxon-name-part></tp:taxon-name></italic> has distinct patches of complex antennal sensoria (Fig. <xref ref-type="fig" rid="F17">80</xref>). Additionally, the defensive gland reservoirs differ from those found in <tp:taxon-name><tp:taxon-name-part taxon-name-part-type="tribe">Lupropini</tp:taxon-name-part></tp:taxon-name>. While lupropine gland reservoirs tend to be stout with wide openings (Fig. <xref ref-type="fig" rid="F14">65</xref>), <italic><tp:taxon-name><tp:taxon-name-part taxon-name-part-type="genus" reg="Mimocellus">Mimocellus</tp:taxon-name-part></tp:taxon-name></italic> possesses elongate gland reservoirs (Fig. <xref ref-type="fig" rid="F17">81</xref>) similar to the type found in <tp:taxon-name><tp:taxon-name-part taxon-name-part-type="tribe">Diaperini</tp:taxon-name-part></tp:taxon-name> (<tp:taxon-name><tp:taxon-name-part taxon-name-part-type="subfamily">Diaperinae</tp:taxon-name-part></tp:taxon-name>) and <tp:taxon-name><tp:taxon-name-part taxon-name-part-type="tribe">Cnodalonini</tp:taxon-name-part></tp:taxon-name> (<tp:taxon-name><tp:taxon-name-part taxon-name-part-type="tribe">Stenochiini</tp:taxon-name-part></tp:taxon-name>) (<xref ref-type="bibr" rid="B133">Tschinkel and Doyen 1980</xref>). Due to limited availability of specimens, we were unable to examine female internal morphology. For this reason, we currently place this genus as incertae sedis within <tp:taxon-name><tp:taxon-name-part taxon-name-part-type="family">Tenebrionidae</tp:taxon-name-part></tp:taxon-name> until its placement within the tenebrionoid-branch subfamilies can be elucidated.</p></tp:treatment-sec><tp:treatment-sec><!--Section generated to contain objects referenced in tp:taxon-treatment.--><fig id="F14" position="float" orientation="portrait"><object-id xmlns:xlink="http://www.w3.org/1999/xlink" content-type="doi" xlink:type="simple">10.3897/zookeys.1172.103149.figures62-67</object-id><object-id xmlns:xlink="http://www.w3.org/1999/xlink" content-type="arpha" xlink:type="simple">798C773F-6238-5D86-9709-7A16E2DC7B85</object-id><label>Figures 62–67.</label><caption><p>Defensive gland reservoirs of <tp:taxon-name><tp:taxon-name-part taxon-name-part-type="subfamily">Lagriinae</tp:taxon-name-part></tp:taxon-name>. <bold>62</bold><italic><tp:taxon-name><tp:taxon-name-part taxon-name-part-type="genus" reg="Lagria">Lagria</tp:taxon-name-part><tp:taxon-name-part taxon-name-part-type="species" reg="villosa">villosa</tp:taxon-name-part></tp:taxon-name></italic> (Fabricius, 1781), <tp:taxon-name><tp:taxon-name-part taxon-name-part-type="tribe">Lagriini</tp:taxon-name-part></tp:taxon-name>: <tp:taxon-name><tp:taxon-name-part taxon-name-part-type="subtribe">Lagriina</tp:taxon-name-part></tp:taxon-name><bold>63</bold><italic><tp:taxon-name><tp:taxon-name-part taxon-name-part-type="genus" reg="Statira">Statira</tp:taxon-name-part></tp:taxon-name></italic> sp., <tp:taxon-name><tp:taxon-name-part taxon-name-part-type="tribe">Lagriini</tp:taxon-name-part></tp:taxon-name>: <tp:taxon-name><tp:taxon-name-part taxon-name-part-type="subtribe">Statirina</tp:taxon-name-part></tp:taxon-name><bold>64</bold><italic><tp:taxon-name><tp:taxon-name-part taxon-name-part-type="genus" reg="Phobelius">Phobelius</tp:taxon-name-part></tp:taxon-name></italic> sp., <tp:taxon-name><tp:taxon-name-part taxon-name-part-type="tribe">Lagriini</tp:taxon-name-part></tp:taxon-name>: <tp:taxon-name><tp:taxon-name-part taxon-name-part-type="subtribe">Phobeliina</tp:taxon-name-part></tp:taxon-name><bold>65</bold><italic><tp:taxon-name><tp:taxon-name-part taxon-name-part-type="genus" reg="Luprops">Luprops</tp:taxon-name-part></tp:taxon-name></italic> sp., <tp:taxon-name><tp:taxon-name-part taxon-name-part-type="tribe">Lupropini</tp:taxon-name-part></tp:taxon-name><bold>66</bold><italic><tp:taxon-name><tp:taxon-name-part taxon-name-part-type="genus" reg="Aediotorix">Aediotorix</tp:taxon-name-part></tp:taxon-name></italic> sp., <tp:taxon-name><tp:taxon-name-part taxon-name-part-type="tribe">Pycnocerini</tp:taxon-name-part></tp:taxon-name><bold>67</bold><italic><tp:taxon-name><tp:taxon-name-part taxon-name-part-type="genus" reg="Cardiothorax">Cardiothorax</tp:taxon-name-part></tp:taxon-name></italic> sp., <tp:taxon-name><tp:taxon-name-part taxon-name-part-type="tribe">Adeliini</tp:taxon-name-part></tp:taxon-name>. Abbreviation: dgr = defensive gland reservoir.</p></caption><graphic xmlns:xlink="http://www.w3.org/1999/xlink" xlink:href="zookeys-1172-155_article-103149__-g014.jpg" position="float" orientation="portrait" xlink:type="simple" id="oo_884425.jpg"><uri content-type="original_file" xlink:type="simple">https://binary.pensoft.net/fig/884425</uri></graphic></fig></tp:treatment-sec><ref-list><ref id="B135"><mixed-citation xmlns:xlink="http://www.w3.org/1999/xlink" xlink:type="simple"><person-group><name name-style="western"><surname>Wasmann</surname><given-names>E</given-names></name></person-group> (<year>1904</year>) <source>Termitophilen aus dem Sudan. Results of the Swedish Zoological Expedition to Egypt and the White Nil 1901 under the direction of L.A. Jägerskiöld. Part 1. [No. 13].</source><publisher-name>Royal University of Uppsala</publisher-name>, <publisher-loc>Uppsala</publisher-loc>, <size units="page">21 pp</size>. [1 pl]</mixed-citation></ref><ref id="B122"><mixed-citation xmlns:xlink="http://www.w3.org/1999/xlink" xlink:type="simple"><person-group><name name-style="western"><surname>Schawaller</surname><given-names>W</given-names></name></person-group> (<year>2005</year>) <article-title>The species of the African genus <italic><tp:taxon-name><tp:taxon-name-part taxon-name-part-type="genus">Mimocellus</tp:taxon-name-part></tp:taxon-name></italic> Wasmann (<tp:taxon-name><tp:taxon-name-part taxon-name-part-type="order">Coleoptera</tp:taxon-name-part></tp:taxon-name>: <tp:taxon-name><tp:taxon-name-part taxon-name-part-type="family">Tenebrionidae</tp:taxon-name-part></tp:taxon-name>), with descriptions of three new species. Stuttgarter Beitrage zur Naturkunde.</article-title><source>Serie A, Biologie</source><volume>687</volume>: <fpage>1</fpage>–<lpage>9</lpage>.</mixed-citation></ref><ref id="B118"><mixed-citation xmlns:xlink="http://www.w3.org/1999/xlink" xlink:type="simple"><person-group><name name-style="western"><surname>Robiche</surname><given-names>G</given-names></name><name name-style="western"><surname>Le Gall</surname><given-names>P</given-names></name><name name-style="western"><surname>Goergen</surname><given-names>G</given-names></name></person-group> (<year>2002</year>) Contribution a l`etude de la biodiversite des coléoptères <tp:taxon-name><tp:taxon-name-part taxon-name-part-type="family">Tenebrionidae</tp:taxon-name-part></tp:taxon-name> de la Republique du Benin: Premier inventaire. Lambillionea (102): 381–431.</mixed-citation></ref><ref id="B15"><mixed-citation xmlns:xlink="http://www.w3.org/1999/xlink" xlink:type="simple"><person-group><name name-style="western"><surname>Bouchard</surname><given-names>P</given-names></name><name name-style="western"><surname>Bousquet</surname><given-names>Y</given-names></name><name name-style="western"><surname>Aalbu</surname><given-names>RL</given-names></name><name name-style="western"><surname>Alonso-Zarazaga</surname><given-names>MA</given-names></name><name name-style="western"><surname>Merkl</surname><given-names>O</given-names></name><name name-style="western"><surname>Davies</surname><given-names>AE</given-names></name></person-group> (<year>2021</year>) <article-title>Review of genus-group names in the family <tp:taxon-name><tp:taxon-name-part taxon-name-part-type="family">Tenebrionidae</tp:taxon-name-part></tp:taxon-name> (<tp:taxon-name><tp:taxon-name-part taxon-name-part-type="class">Insecta</tp:taxon-name-part></tp:taxon-name>, <tp:taxon-name><tp:taxon-name-part taxon-name-part-type="order">Coleoptera</tp:taxon-name-part></tp:taxon-name>).</article-title><source>ZooKeys</source><volume>1050</volume>: <fpage>1</fpage>–<lpage>633</lpage>. <ext-link xlink:href="10.3897/zookeys.1050.64217" ext-link-type="doi" xlink:type="simple">https://doi.org/10.3897/zookeys.1050.64217</ext-link></mixed-citation></ref><ref id="B133"><mixed-citation xmlns:xlink="http://www.w3.org/1999/xlink" xlink:type="simple"><person-group><name name-style="western"><surname>Tschinkel</surname><given-names>WR</given-names></name><name name-style="western"><surname>Doyen</surname><given-names>JT</given-names></name></person-group> (<year>1980</year>) <article-title>Comparative Anatomy of the defensive glands, ovipositors and female genital tubes of Tenebrionid beetles (<tp:taxon-name><tp:taxon-name-part taxon-name-part-type="order">Coleoptera</tp:taxon-name-part></tp:taxon-name>).</article-title><source>International Journal of Insect Morphology &amp; Embryology</source><volume>9</volume>(<issue>5–6</issue>): <fpage>321</fpage>–<lpage>368</lpage>. <ext-link xlink:href="10.1016/0020-7322(80)90009-4" ext-link-type="doi" xlink:type="simple">https://doi.org/10.1016/0020-7322(80)90009-4</ext-link></mixed-citation></ref></ref-list></tp:taxon-treatment>
