# Supplementary material for: ﻿Reconstitution of some tribes and genera of Lagriinae (Coleoptera, Tenebrionidae)
Source: Zookeys. 2023 Jul 26;1172:155–202. doi: 10.3897/zookeys.1172.103149 (PMC10398564; doi:10.3897/zookeys.1172.103149)
Supplement: XML Treatment for Archaeolupropini [file zookeys.1172.103149-treatment18.xml]

<!DOCTYPE tp:taxon-treatment
  PUBLIC "-//TaxonX//DTD Taxonomic Treatment Publishing DTD v0 20100105//EN" "tax-treatment-NSO.dtd">
<tp:taxon-treatment xmlns:tp="http://www.plazi.org/taxpub"><tp:treatment-meta><kwd-group><label>Taxon classification</label><kwd>
                <named-content content-type="kingdom">Animalia</named-content>
              </kwd><kwd>
                <named-content content-type="order">Coleoptera</named-content>
              </kwd><kwd>
                <named-content content-type="family">Tenebrionidae</named-content>
              </kwd></kwd-group><mixed-citation publication-type="journal"><person-group><name><surname>Aalbu</surname><given-names>Rolf L.</given-names></name><name><surname>Kanda</surname><given-names>Kojun</given-names></name><name><surname>Merkl</surname><given-names>Ottó</given-names></name><name><surname>Ivie</surname><given-names>Michael A.</given-names></name><name><surname>Johnston</surname><given-names>M. Andrew</given-names></name></person-group><article-title>﻿Reconstitution of some tribes and genera of <tp:taxon-name><tp:taxon-name-part taxon-name-part-type="subfamily">Lagriinae</tp:taxon-name-part></tp:taxon-name> (<tp:taxon-name><tp:taxon-name-part taxon-name-part-type="order">Coleoptera</tp:taxon-name-part></tp:taxon-name>, <tp:taxon-name><tp:taxon-name-part taxon-name-part-type="family">Tenebrionidae</tp:taxon-name-part></tp:taxon-name>)</article-title><source>Zookeys</source><day>26</day><month>07</month><year>2023</year><volume>1172</volume><fpage>155</fpage><lpage>202</lpage><pub-id pub-id-type="doi">10.3897/zookeys.1172.103149</pub-id></mixed-citation></tp:treatment-meta><tp:nomenclature><label>﻿Tribe</label><tp:taxon-name>
              <object-id xmlns:xlink="http://www.w3.org/1999/xlink" content-type="arpha" xlink:type="simple">10E3DC69-541C-508A-9A3D-BDE6546936F7</object-id>
              <tp:taxon-name-part taxon-name-part-type="tribe">Archaeolupropini</tp:taxon-name-part>
            </tp:taxon-name><tp:taxon-authority>Nabozhenko, Perkovsky &amp; Nazarenko, 2023</tp:taxon-authority></tp:nomenclature><tp:treatment-sec sec-type="type genus" id="SECID0EC6EK"><title>Type genus.</title><p><italic><tp:taxon-name><tp:taxon-name-part taxon-name-part-type="genus" reg="Archaeoluprops">Archaeoluprops</tp:taxon-name-part></tp:taxon-name></italic> Nabozhenko, Perkovsky &amp; Nazarenko, 2023.</p></tp:treatment-sec><tp:treatment-sec sec-type="notes" id="SECID0EP6EK"><title>Note.</title><p>The tribe <tp:taxon-name><tp:taxon-name-part taxon-name-part-type="tribe">Archaeolupropini</tp:taxon-name-part></tp:taxon-name> Nabozhenko, Perkovsky &amp; Nazarenko, 2023 is transferred from <tp:taxon-name><tp:taxon-name-part taxon-name-part-type="subfamily">Lagriinae</tp:taxon-name-part></tp:taxon-name> to <tp:taxon-name><tp:taxon-name-part taxon-name-part-type="family">Tetratomidae</tp:taxon-name-part></tp:taxon-name>: <tp:taxon-name><tp:taxon-name-part taxon-name-part-type="subfamily">Tetratominae</tp:taxon-name-part></tp:taxon-name> Billberg, 1820. This tribe was recently described for a single beetle preserved in Eocene amber (<xref ref-type="bibr" rid="B100">Nabozhenko et al. 2023</xref>). This beetle was compared to several tribes of <tp:taxon-name><tp:taxon-name-part taxon-name-part-type="subfamily">Lagriinae</tp:taxon-name-part></tp:taxon-name> where it was found to not belong to any of them, and therefore was placed into a new tribe in the subfamily. Examination of the descriptions and excellent photographs in that paper demonstrate that this taxon clearly belongs within the family <tp:taxon-name><tp:taxon-name-part taxon-name-part-type="family">Tetratomidae</tp:taxon-name-part></tp:taxon-name>.</p><p><italic><tp:taxon-name><tp:taxon-name-part taxon-name-part-type="genus" reg="Archaeoluprops">Archaeoluprops</tp:taxon-name-part><tp:taxon-name-part taxon-name-part-type="species" reg="groehni">groehni</tp:taxon-name-part></tp:taxon-name></italic> Nabozhenko, Perkovsky &amp; Nazarenko, 2023 possesses the following characters consistent with <tp:taxon-name><tp:taxon-name-part taxon-name-part-type="family">Tetratomidae</tp:taxon-name-part></tp:taxon-name>: the basal two ventrites connate with 3–5 articulated; antennal insertions visible from above; elongate and linear terminal maxillary palpomeres; vertical lateral aspect of the abdominal ventrites which fit beneath the elytra; paired depressions near the posterior pronotal margin; hind coxae elongate, not bounded laterally by the sides of the first abdominal ventrite. The images do not clearly show the procoxal closure, but it appears they could be open externally. The lack of elytral striae, shape of the scutellar shield, and general facies indicate that this species belongs in the nominate subfamily <tp:taxon-name><tp:taxon-name-part taxon-name-part-type="subfamily">Tetratominae</tp:taxon-name-part></tp:taxon-name>, though the available specimen does not allow for examination of antennal clubs or male genitalia which are the primary features currently used to separate tetratomid subfamilies (<xref ref-type="bibr" rid="B101">Nikitsky 1998</xref>). Based upon the preponderance of evidence, we hereby transfer <tp:taxon-name><tp:taxon-name-part taxon-name-part-type="tribe">Archaeolupropini</tp:taxon-name-part></tp:taxon-name> to <tp:taxon-name><tp:taxon-name-part taxon-name-part-type="family">Tetratomidae</tp:taxon-name-part></tp:taxon-name>: <tp:taxon-name><tp:taxon-name-part taxon-name-part-type="subfamily">Tetratominae</tp:taxon-name-part></tp:taxon-name> and leave it there as a valid tribe in that subfamily pending further revision.</p></tp:treatment-sec><ref-list><ref id="B100"><mixed-citation xmlns:xlink="http://www.w3.org/1999/xlink" xlink:type="simple"><person-group><name name-style="western"><surname>Nabozhenko</surname><given-names>MV</given-names></name><name name-style="western"><surname>Perkovsky</surname><given-names>EE</given-names></name><name name-style="western"><surname>Nazarenko</surname><given-names>VU</given-names></name></person-group> (<year>2023</year>) <article-title>A new tribe, genus and species of the tenebrionid subfamily <tp:taxon-name><tp:taxon-name-part taxon-name-part-type="subfamily">Lagriinae</tp:taxon-name-part></tp:taxon-name> (<tp:taxon-name><tp:taxon-name-part taxon-name-part-type="order">Coleoptera</tp:taxon-name-part></tp:taxon-name>: <tp:taxon-name><tp:taxon-name-part taxon-name-part-type="family">Tenebrionidae</tp:taxon-name-part></tp:taxon-name>) from the Eocene Baltic amber.</article-title><source>Zootaxa</source><volume>5231</volume>(<issue>5</issue>): <fpage>584</fpage>–<lpage>590</lpage>. <ext-link xlink:href="10.11646/zootaxa.5231.5.7" ext-link-type="doi" xlink:type="simple">https://doi.org/10.11646/zootaxa.5231.5.7</ext-link></mixed-citation></ref><ref id="B101"><mixed-citation xmlns:xlink="http://www.w3.org/1999/xlink" xlink:type="simple"><person-group><name name-style="western"><surname>Nikitsky</surname><given-names>NB</given-names></name></person-group> (<year>1998</year>) <source>Generic classification of the beetle family <tp:taxon-name><tp:taxon-name-part taxon-name-part-type="family">Tetratomidae</tp:taxon-name-part></tp:taxon-name> (<tp:taxon-name><tp:taxon-name-part taxon-name-part-type="order">Coleoptera</tp:taxon-name-part></tp:taxon-name>: <tp:taxon-name><tp:taxon-name-part taxon-name-part-type="superfamily">Tenebrionoidea</tp:taxon-name-part></tp:taxon-name>) of the world, with description of new taxa. Series Faunistica No. 9.</source><publisher-name>Pensoft Publishers</publisher-name>, <publisher-loc>Moscow</publisher-loc>, <size units="page">80 pp</size>.</mixed-citation></ref></ref-list></tp:taxon-treatment>
